# Supplementary material for: Bis{2,2′-[(2-amino­eth­yl)aza­nedi­yl]diethanaminium} di-μ-sulfido-bis­(disulfido­germanate)
Source: Acta Crystallogr Sect E Struct Rep Online. 2012 Jan 14;68(Pt 2):m154. doi: 10.1107/S160053681200092X (PMC3274887; doi:10.1107/S160053681200092X)
Supplement: Supplementary file 1 [file e-68-0m154-sup1.cif]

##############################################################################
#                                                                            #
# This CIF contains the data in a paper accepted for publication in          #
# Acta Crystallographica Section E. It conforms to the requirements of       #
# Notes for Authors for Acta Crystallographica Section E, and has been       #
# peer reviewed under the auspices of the IUCr Commission on Journals.       #
#                                                                            #
# Full details of the Crystallographic Information File format               #
# are given in the paper "The Crystallographic Information File (CIF):       #
# a New Standard Archive File for Crystallography" by S. R. Hall, F. H.      #
# Allen and I. D. Brown [Acta Cryst. (1991), A47, 655-685].                  #
#                                                                            #
# The current version of the core CIF dictionary is obtainable from          #
# ftp://ftp.iucr.org/pub/cif_core.dic.                                       #
#                                                                            #
# Software is freely available for graphical display of the structure(s)     #
# in this CIF. For information consult the CIF software page                 #
# http://www.iucr.org/resources/cif/software.                                #
#                                                                            #
# This file may be used for bona fide research purposes within the           #
# scientific community so long as proper attribution is given to the journal # 
# article from which it was obtained.                                        #
#                                                                            #
##############################################################################
data_I
_audit_creation_method     SHELXL-97
_chemical_name_systematic
;
Bis{2,2'-[(2-aminoethyl)azanediyl]diethanaminium}
di-\m-sulfido-bis(disulfidogermanate)
;
_chemical_name_common     ?
_chemical_formula_moiety     '2(C6 H20 N4 2+), Ge2 S6 4-'
_chemical_formula_sum     'C12 H40 Ge2 N8 S6'
_chemical_formula_iupac     '(C6 H20 N4)2 [Ge2 S6]'
_chemical_formula_weight     634.06
_chemical_melting_point     ?
_symmetry_cell_setting     monoclinic
_symmetry_space_group_name_H-M     'C 2/c'
_symmetry_space_group_name_Hall     '-C 2yc'
loop_
    _symmetry_equiv_pos_as_xyz
    'x, y, z'
    '-x, y, -z+1/2'
    'x+1/2, y+1/2, z'
    '-x+1/2, y+1/2, -z+1/2'
    '-x, -y, -z'
    'x, -y, z-1/2'
    '-x+1/2, -y+1/2, -z'
    'x+1/2, -y+1/2, z-1/2'
_cell_length_a     25.2845(17)
_cell_length_b     7.3173(4)
_cell_length_c     16.6001(9)
_cell_angle_alpha     90.00
_cell_angle_beta     122.637(4)
_cell_angle_gamma     90.00
_cell_volume     2586.3(3)
_cell_formula_units_Z     4
_cell_measurement_reflns_used     3750
_cell_measurement_theta_min     2.94
_cell_measurement_theta_max     26.83
_cell_measurement_temperature     296(2)
_exptl_crystal_description     'block'
_exptl_crystal_colour     'colorless'
_exptl_crystal_size_max     0.19
_exptl_crystal_size_mid     0.16
_exptl_crystal_size_min     0.15
_exptl_crystal_density_diffrn     1.628
_exptl_crystal_density_meas     ?
_exptl_crystal_density_method     'not measured'
_exptl_crystal_F_000     1312
_exptl_absorpt_coefficient_mu     2.826
_exptl_absorpt_correction_type     multi-scan
_exptl_absorpt_process_details     '(SADABS; Sheldrick, 1996)'
_exptl_absorpt_correction_T_min     0.6158
_exptl_absorpt_correction_T_max     0.6765
_exptl_special_details
;
;
_diffrn_ambient_temperature     296(2)
_diffrn_radiation_type     MoK\a
_diffrn_radiation_wavelength     0.71073
_diffrn_radiation_source     'fine-focus sealed tube'
_diffrn_radiation_monochromator     graphite
_diffrn_measurement_device_type     'Bruker APEXII CCD'
_diffrn_measurement_method     '\f and \w scans'
_diffrn_detector_area_resol_mean     ?
_diffrn_reflns_number     11988
_diffrn_reflns_av_R_equivalents     0.0505
_diffrn_reflns_av_sigmaI/netI     0.0464
_diffrn_reflns_theta_min     1.91
_diffrn_reflns_theta_max     27.53
_diffrn_reflns_theta_full     27.53
_diffrn_measured_fraction_theta_max     0.990
_diffrn_measured_fraction_theta_full     0.990
_diffrn_reflns_limit_h_min     -28
_diffrn_reflns_limit_h_max     32
_diffrn_reflns_limit_k_min     -9
_diffrn_reflns_limit_k_max     9
_diffrn_reflns_limit_l_min     -21
_diffrn_reflns_limit_l_max     20
_diffrn_standards_number     ?
_diffrn_standards_interval_count     ?
_diffrn_standards_interval_time     ?
_diffrn_standards_decay_%     ?
_refine_special_details
;
 Refinement of F^2^ against ALL reflections.  The weighted R-factor wR and
 goodness of fit S are based on F^2^, conventional R-factors R are based
 on F, with F set to zero for negative F^2^. The threshold expression of
 F^2^ > 2sigma(F^2^) is used only for calculating R-factors(gt) etc. and is
 not relevant to the choice of reflections for refinement.  R-factors based
 on F^2^ are statistically about twice as large as those based on F, and R-
 factors based on ALL data will be even larger.
;
_reflns_number_total     2952
_reflns_number_gt     2243
_reflns_threshold_expression     I>2\s(I)
_refine_ls_structure_factor_coef     Fsqd
_refine_ls_matrix_type     full
_refine_ls_R_factor_all     0.0626
_refine_ls_R_factor_gt     0.0418
_refine_ls_wR_factor_gt     0.0974
_refine_ls_wR_factor_ref     0.1111
_refine_ls_goodness_of_fit_ref     1.032
_refine_ls_restrained_S_all     1.032
_refine_ls_number_reflns     2952
_refine_ls_number_parameters     159
_refine_ls_number_restraints     0
_refine_ls_hydrogen_treatment     mixed
_refine_ls_weighting_scheme     calc
_refine_ls_weighting_details
                 'calc w=1/[\s^2^(Fo^2^)+(0.0694P)^2^] where P=(Fo^2^+2Fc^2^)/3'
_atom_sites_solution_hydrogens     geom
_atom_sites_solution_primary     direct
_atom_sites_solution_secondary     difmap
_refine_ls_shift/su_max     0.001
_refine_ls_shift/su_mean     0.000
_refine_diff_density_max     1.052
_refine_diff_density_min     -1.075
_refine_ls_extinction_method     none
_refine_ls_extinction_coef     ?
loop_
    _atom_type_symbol
    _atom_type_description
    _atom_type_scat_dispersion_real
    _atom_type_scat_dispersion_imag
    _atom_type_scat_source
    'C' 'C' 0.0033 0.0016
                         'International Tables Vol C Tables 4.2.6.8 and 6.1.1.4'
    'H' 'H' 0.0000 0.0000
                         'International Tables Vol C Tables 4.2.6.8 and 6.1.1.4'
    'N' 'N' 0.0061 0.0033
                         'International Tables Vol C Tables 4.2.6.8 and 6.1.1.4'
    'S' 'S' 0.1246 0.1234
                         'International Tables Vol C Tables 4.2.6.8 and 6.1.1.4'
    'Ge' 'Ge' 0.1547 1.8001
                         'International Tables Vol C Tables 4.2.6.8 and 6.1.1.4'
_computing_data_collection     'APEX2 (Bruker, 2007)'
_computing_cell_refinement     'SAINT (Bruker, 2007)'
_computing_data_reduction     'SAINT (Bruker, 2007)'
_computing_structure_solution     'SHELXS97 (Sheldrick, 2008)'
_computing_structure_refinement     'SHELXL97 (Sheldrick, 2008)'
_computing_molecular_graphics     'SHELXTL (Sheldrick, 2008)'
_computing_publication_material     'SHELXTL (Sheldrick, 2008)'
loop_
    _atom_site_type_symbol
    _atom_site_label
    _atom_site_fract_x
    _atom_site_fract_y
    _atom_site_fract_z
    _atom_site_U_iso_or_equiv
    _atom_site_adp_type
    _atom_site_calc_flag
    _atom_site_refinement_flags
    _atom_site_occupancy
    _atom_site_symmetry_multiplicity
    _atom_site_disorder_assembly
    _atom_site_disorder_group
    Ge Ge1 0.046082(16) 0.40953(4) 0.47830(2) 0.02516(14) Uani d . 1 1 . .
    S S1 -0.02392(4) 0.64364(11) 0.40812(6) 0.0284(2) Uani d . 1 1 . .
    S S2 0.14075(4) 0.50236(13) 0.53795(7) 0.0368(2) Uani d . 1 1 . .
    S S3 0.01711(4) 0.17923(11) 0.38125(6) 0.0322(2) Uani d . 1 1 . .
    N N1 0.16919(14) 0.0976(3) 0.2936(2) 0.0291(7) Uani d . 1 1 . .
    N N2 0.10013(18) 0.4325(5) 0.3045(3) 0.0375(8) Uani d . 1 1 . .
    H H1N 0.074(2) 0.358(6) 0.263(3) 0.042(12) Uiso d . 1 1 . .
    H H2N 0.096(3) 0.399(9) 0.342(6) 0.11(3) Uiso d . 1 1 . .
    H H3N 0.0834(19) 0.559(6) 0.295(3) 0.043(11) Uiso d . 1 1 . .
    N N3 0.08225(18) -0.1798(5) 0.3167(3) 0.0411(8) Uani d . 1 1 . .
    H H4N 0.061(2) -0.179(7) 0.340(4) 0.062(17) Uiso d . 1 1 . .
    H H5N 0.066(2) -0.111(6) 0.277(3) 0.040(14) Uiso d . 1 1 . .
    N N4 0.09320(16) 0.0946(5) 0.0738(2) 0.0344(7) Uani d . 1 1 . .
    H H6N 0.070(2) 0.112(6) 0.100(4) 0.054(14) Uiso d . 1 1 . .
    H H7N 0.1009(18) 0.199(6) 0.058(3) 0.038(11) Uiso d . 1 1 . .
    H H8N 0.0691(18) 0.031(5) 0.019(3) 0.034(10) Uiso d . 1 1 . .
    C C1 0.19669(17) 0.2513(5) 0.3611(3) 0.0353(8) Uani d . 1 1 . .
    H H1A 0.2403 0.2653 0.3812 0.042 Uiso calc R 1 1 . .
    H H1B 0.1957 0.2233 0.4174 0.042 Uiso calc R 1 1 . .
    C C2 0.16258(18) 0.4298(5) 0.3188(3) 0.0370(9) Uani d . 1 1 . .
    H H2A 0.1874 0.5293 0.3610 0.044 Uiso calc R 1 1 . .
    H H2B 0.1584 0.4496 0.2578 0.044 Uiso calc R 1 1 . .
    C C3 0.18437(18) -0.0753(5) 0.3472(3) 0.0375(9) Uani d . 1 1 . .
    H H3A 0.2283 -0.0737 0.3987 0.045 Uiso calc R 1 1 . .
    H H3B 0.1784 -0.1755 0.3048 0.045 Uiso calc R 1 1 . .
    C C4 0.14468(19) -0.1096(5) 0.3891(3) 0.0396(9) Uani d . 1 1 . .
    H H4A 0.1659 -0.1972 0.4409 0.048 Uiso calc R 1 1 . .
    H H4B 0.1401 0.0035 0.4152 0.048 Uiso calc R 1 1 . .
    C C5 0.19364(17) 0.0959(5) 0.2311(3) 0.0342(8) Uani d . 1 1 . .
    H H5A 0.2350 0.0400 0.2652 0.041 Uiso calc R 1 1 . .
    H H5B 0.1983 0.2209 0.2165 0.041 Uiso calc R 1 1 . .
    C C6 0.15200(18) -0.0063(5) 0.1386(3) 0.0372(8) Uani d . 1 1 . .
    H H6A 0.1745 -0.0252 0.1070 0.045 Uiso calc R 1 1 . .
    H H6B 0.1419 -0.1252 0.1526 0.045 Uiso calc R 1 1 . .
loop_
    _atom_site_aniso_label
    _atom_site_aniso_U_11
    _atom_site_aniso_U_22
    _atom_site_aniso_U_33
    _atom_site_aniso_U_12
    _atom_site_aniso_U_13
    _atom_site_aniso_U_23
    Ge1 0.0285(2) 0.0261(2) 0.0180(2) 0.00119(14) 0.01058(16) 0.00061(12)
    S1 0.0353(5) 0.0292(4) 0.0177(4) 0.0043(3) 0.0123(4) 0.0038(3)
    S2 0.0288(5) 0.0419(6) 0.0347(5) -0.0023(4) 0.0138(4) 0.0004(4)
    S3 0.0412(5) 0.0293(5) 0.0231(4) 0.0015(4) 0.0153(4) -0.0034(3)
    N1 0.0328(16) 0.0249(14) 0.0219(14) 0.0012(12) 0.0097(12) 0.0013(11)
    N2 0.045(2) 0.036(2) 0.0295(18) 0.0025(16) 0.0191(17) 0.0009(15)
    N3 0.047(2) 0.043(2) 0.035(2) 0.0016(17) 0.0230(18) -0.0023(16)
    N4 0.0356(18) 0.0358(18) 0.0248(16) 0.0000(15) 0.0116(15) 0.0001(14)
    C1 0.0354(19) 0.0322(19) 0.0274(18) -0.0033(15) 0.0097(15) -0.0042(14)
    C2 0.041(2) 0.0298(19) 0.037(2) -0.0050(16) 0.0187(18) -0.0034(15)
    C3 0.044(2) 0.0283(19) 0.039(2) 0.0064(16) 0.0216(18) 0.0079(15)
    C4 0.050(2) 0.036(2) 0.029(2) -0.0008(17) 0.0186(18) 0.0017(15)
    C5 0.0314(19) 0.038(2) 0.0273(18) 0.0032(15) 0.0119(16) 0.0041(14)
    C6 0.044(2) 0.035(2) 0.0268(18) 0.0076(16) 0.0151(16) -0.0008(15)
_geom_special_details
;
 All esds (except the esd in the dihedral angle between two l.s. planes)
 are estimated using the full covariance matrix.  The cell esds are taken
 into account individually in the estimation of esds in distances, angles
 and torsion angles; correlations between esds in cell parameters are only
 used when they are defined by crystal symmetry.  An approximate (isotropic)
 treatment of cell esds is used for estimating esds involving l.s. planes.
;
loop_
    _geom_bond_atom_site_label_1
    _geom_bond_atom_site_label_2
    _geom_bond_site_symmetry_2
    _geom_bond_distance
    _geom_bond_publ_flag
    Ge1 S2 . 2.1482(10) ?
    Ge1 S3 . 2.1677(9) ?
    Ge1 S1 5_566 2.2715(9) ?
    Ge1 S1 . 2.2804(9) ?
    N1 C5 . 1.466(5) ?
    N1 C1 . 1.471(4) ?
    N1 C3 . 1.473(4) ?
    N2 C2 . 1.465(5) ?
    N2 H1N . 0.85(4) ?
    N2 H2N . 0.73(8) ?
    N2 H3N . 0.99(4) ?
    N3 C4 . 1.467(5) ?
    N3 H4N . 0.81(5) ?
    N3 H5N . 0.75(5) ?
    N4 C6 . 1.479(5) ?
    N4 H6N . 0.90(5) ?
    N4 H7N . 0.87(4) ?
    N4 H8N . 0.90(4) ?
    C1 C2 . 1.514(5) ?
    C1 H1A . 0.9700 ?
    C1 H1B . 0.9700 ?
    C2 H2A . 0.9700 ?
    C2 H2B . 0.9700 ?
    C3 C4 . 1.519(6) ?
    C3 H3A . 0.9700 ?
    C3 H3B . 0.9700 ?
    C4 H4A . 0.9700 ?
    C4 H4B . 0.9700 ?
    C5 C6 . 1.511(5) ?
    C5 H5A . 0.9700 ?
    C5 H5B . 0.9700 ?
    C6 H6A . 0.9700 ?
    C6 H6B . 0.9700 ?
loop_
    _geom_angle_atom_site_label_1
    _geom_angle_atom_site_label_2
    _geom_angle_atom_site_label_3
    _geom_angle_site_symmetry_1
    _geom_angle_site_symmetry_3
    _geom_angle
    _geom_angle_publ_flag
    S2 Ge1 S3 . . 115.74(4) ?
    S2 Ge1 S1 . 5_566 112.57(4) ?
    S3 Ge1 S1 . 5_566 110.36(4) ?
    S2 Ge1 S1 . . 111.28(4) ?
    S3 Ge1 S1 . . 110.26(3) ?
    S1 Ge1 S1 5_566 . 94.69(3) ?
    Ge1 S1 Ge1 5_566 . 85.31(3) ?
    C5 N1 C1 . . 109.8(3) ?
    C5 N1 C3 . . 110.4(3) ?
    C1 N1 C3 . . 109.5(3) ?
    C2 N2 H1N . . 116(3) ?
    C2 N2 H2N . . 120(6) ?
    H1N N2 H2N . . 94(6) ?
    C2 N2 H3N . . 112(2) ?
    H1N N2 H3N . . 113(4) ?
    H2N N2 H3N . . 101(5) ?
    C4 N3 H4N . . 108(4) ?
    C4 N3 H5N . . 109(3) ?
    H4N N3 H5N . . 102(5) ?
    C6 N4 H6N . . 112(3) ?
    C6 N4 H7N . . 111(3) ?
    H6N N4 H7N . . 109(4) ?
    C6 N4 H8N . . 110(2) ?
    H6N N4 H8N . . 107(4) ?
    H7N N4 H8N . . 107(4) ?
    N1 C1 C2 . . 112.9(3) ?
    N1 C1 H1A . . 109.0 ?
    C2 C1 H1A . . 109.0 ?
    N1 C1 H1B . . 109.0 ?
    C2 C1 H1B . . 109.0 ?
    H1A C1 H1B . . 107.8 ?
    N2 C2 C1 . . 112.4(3) ?
    N2 C2 H2A . . 109.1 ?
    C1 C2 H2A . . 109.1 ?
    N2 C2 H2B . . 109.1 ?
    C1 C2 H2B . . 109.1 ?
    H2A C2 H2B . . 107.9 ?
    N1 C3 C4 . . 113.4(3) ?
    N1 C3 H3A . . 108.9 ?
    C4 C3 H3A . . 108.9 ?
    N1 C3 H3B . . 108.9 ?
    C4 C3 H3B . . 108.9 ?
    H3A C3 H3B . . 107.7 ?
    N3 C4 C3 . . 111.6(3) ?
    N3 C4 H4A . . 109.3 ?
    C3 C4 H4A . . 109.3 ?
    N3 C4 H4B . . 109.3 ?
    C3 C4 H4B . . 109.3 ?
    H4A C4 H4B . . 108.0 ?
    N1 C5 C6 . . 113.3(3) ?
    N1 C5 H5A . . 108.9 ?
    C6 C5 H5A . . 108.9 ?
    N1 C5 H5B . . 108.9 ?
    C6 C5 H5B . . 108.9 ?
    H5A C5 H5B . . 107.7 ?
    N4 C6 C5 . . 111.6(3) ?
    N4 C6 H6A . . 109.3 ?
    C5 C6 H6A . . 109.3 ?
    N4 C6 H6B . . 109.3 ?
    C5 C6 H6B . . 109.3 ?
    H6A C6 H6B . . 108.0 ?
loop_
    _geom_hbond_atom_site_label_D
    _geom_hbond_atom_site_label_H
    _geom_hbond_atom_site_label_A
    _geom_hbond_site_symmetry_A
    _geom_hbond_distance_DH
    _geom_hbond_distance_HA
    _geom_hbond_distance_DA
    _geom_hbond_angle_DHA
    N2 H1N S3 2 0.85(4) 2.61(5) 3.445(4) 170(4)
    N2 H2N S2 . 0.73(8) 2.91(8) 3.470(4) 136(6)
    N2 H2N S3 . 0.73(8) 2.89(8) 3.514(4) 145(7)
    N2 H3N N3 1_565 0.99(4) 1.95(4) 2.897(5) 159(4)
    N4 H6N S3 2 0.90(5) 2.44(5) 3.311(4) 163(4)
    N4 H7N S2 6_565 0.87(4) 2.50(4) 3.357(4) 170(3)
    N4 H8N S3 6 0.90(4) 2.47(4) 3.362(4) 171(3)
data_global
_journal_date_recd_electronic     2011-12-08
_journal_date_accepted     2012-01-09
_journal_name_full     'Acta Crystallographica, Section E'
_journal_year     2012
_journal_volume     68
_journal_issue      2
_journal_page_first     m154
_journal_page_last     m154
_journal_paper_category     QM
_journal_paper_doi     10.1107/S160053681200092X
_journal_coeditor_code     HY2497
_publ_contact_author_name     'Prof. Qian-Feng Zhang'
_publ_contact_author_address
;
 Institute of Molecular Engineering and Applied Chemistry
 Anhui University of Technology
 Ma'anshan, Anhui 243002,
 People's Republic of China
;
_publ_contact_author_email     'zhangqf@ahut.edu.cn'
_publ_contact_author_fax     '86 555 2312041'
_publ_contact_author_phone     '86 555 2311059'
_publ_section_title
;
Bis{2,2'-[(2-aminoethyl)azanediyl]diethanaminium}
di-\m-sulfido-bis(disulfidogermanate)
;
loop_
    _publ_author_name
    _publ_author_address
    'Chao Xu'
; Institute of Molecular Engineering and Applied Chemistry
 Anhui University of Technology
 Ma'anshan, Anhui 243002,
 People's Republic of China
;
    'Jing-Jing Zhang'
; Institute of Molecular Engineering and Applied Chemistry
 Anhui University of Technology
 Ma'anshan, Anhui 243002,
 People's Republic of China
;
    'Taike Duan'
; Institute of Molecular Engineering and Applied Chemistry
 Anhui University of Technology
 Ma'anshan, Anhui 243002,
 People's Republic of China
;
    'Qun Chen'
; Department of Applied Chemistry
 School of Petrochemical Engineering
  Changzhou University, Jiangsu 213164
 People's Republic of China
;
    'Qian-Feng Zhang'
; Institute of Molecular Engineering and Applied Chemistry
 Anhui University of Technology
 Ma'anshan, Anhui 243002,
 People's Republic of China
 and
 Department of Applied Chemistry
 School of Petrochemical Engineering
 Changzhou University, Jiangsu 213164
 People's Republic of China
;
