# Supplementary material for: Bis{2,2′-[(2-amino­eth­yl)aza­nedi­yl]diethanaminium} di-μ-sulfido-bis­(disulfido­germanate)
Source: Acta Crystallogr Sect E Struct Rep Online. 2012 Jan 14;68(Pt 2):m154. doi: 10.1107/S160053681200092X (PMC3274887; doi:10.1107/S160053681200092X)
Supplement: Supplementary file 2 [file e-68-0m154-Isup2.hkl]

# 
# h,k,l, Fc-squared, Fo-squared, sigma(Fo-squared) and status flag 
# 
data_I
_shelx_title ' c2c in C2/c' 
_shelx_refln_list_code          4 
_shelx_F_calc_maximum      393.66 
_exptl_crystal_F_000      1312.00 
_reflns_d_resolution_high  0.7689 
 
loop_ 
 _symmetry_equiv_pos_as_xyz 
 'x, y, z' 
 '-x, y, -z+1/2' 
 'x+1/2, y+1/2, z' 
 '-x+1/2, y+1/2, -z+1/2' 
 '-x, -y, -z' 
 'x, -y, z-1/2' 
 '-x+1/2, -y+1/2, -z' 
 'x+1/2, -y+1/2, z-1/2' 
 
_cell_length_a    25.2845 
_cell_length_b     7.3173 
_cell_length_c    16.6001 
_cell_angle_alpha  90.000 
_cell_angle_beta  122.637 
_cell_angle_gamma  90.000 
 
_shelx_F_squared_multiplier     1.000 
 
loop_ 
 _refln_index_h 
 _refln_index_k 
 _refln_index_l 
 _refln_F_squared_calc 
 _refln_F_squared_meas 
 _refln_F_squared_sigma 
 _refln_observed_status 
   2   0   0    83198.95    89442.82   2994.85 o 
   4   0   0     1084.10      859.06     71.41 o 
   6   0   0    45976.58    47413.96   2266.52 o 
   8   0   0    11838.03    10471.01    304.16 o 
  10   0   0    21051.96    21025.60    887.77 o 
  12   0   0     6825.44     5506.22    179.38 o 
  14   0   0     4309.83     4957.38    189.26 o 
  16   0   0     5369.18     5379.36    186.91 o 
  18   0   0     3830.74     3459.41    186.67 o 
  20   0   0     3966.90     3699.77    202.84 o 
  22   0   0     3222.93     3476.65    206.01 o 
  24   0   0      204.03      153.27     95.50 o 
  26   0   0      370.25      329.80    212.73 o 
   1   1   0    35333.05    34234.56    940.01 o 
   3   1   0    32542.24    31229.93   1054.03 o 
   5   1   0     2831.94     2818.65     84.35 o 
   7   1   0      305.18      368.58     26.99 o 
   9   1   0     9613.19     8503.41    182.17 o 
  11   1   0    51797.96    50563.11   1001.77 o 
  13   1   0    10125.44     9796.87    196.11 o 
  15   1   0      909.93      965.20     53.26 o 
  17   1   0      501.91      427.57     50.07 o 
  19   1   0     1550.16     1547.92     75.80 o 
  21   1   0     4688.47     4817.54    187.48 o 
  23   1   0     2006.34     2109.55    109.31 o 
  25   1   0        7.14     -113.65    113.65 o 
  27   1   0       12.65      172.00    179.58 o 
   0   2   0    42059.02    39431.87   1093.33 o 
   2   2   0     2317.83     2321.63     63.30 o 
   4   2   0    38672.55    38361.72    707.88 o 
   6   2   0      738.11      866.80     36.13 o 
   8   2   0      533.12      531.66     33.67 o 
  10   2   0    27285.66    26495.34    542.72 o 
  12   2   0     2894.82     2658.00    104.20 o 
  14   2   0       58.18       27.56     37.75 o 
  16   2   0      202.97       98.32     44.03 o 
  18   2   0      132.15      124.49     50.32 o 
  20   2   0     4254.30     4498.30    238.74 o 
  22   2   0     4753.50     4835.51    164.25 o 
  24   2   0       70.82       56.45    117.74 o 
  26   2   0       15.03       -1.14    169.16 o 
   1   3   0     6121.22     5890.08    112.79 o 
   3   3   0     7918.14     8081.17    150.71 o 
   5   3   0     1496.20     1430.22     43.80 o 
   7   3   0     3515.51     3357.08     82.71 o 
   9   3   0     1008.01     1054.99     54.86 o 
  11   3   0      373.81      442.46     42.04 o 
  13   3   0     3886.48     3945.63    114.11 o 
  15   3   0     3055.46     3000.88    129.84 o 
  17   3   0      293.66      276.87     53.65 o 
  19   3   0      137.68      168.47     70.11 o 
  21   3   0      731.18      802.80    102.18 o 
  23   3   0       31.22      -17.23     95.89 o 
  25   3   0      498.65      350.25    200.98 o 
   0   4   0    23859.87    22737.87    565.53 o 
   2   4   0    30878.22    29400.56    514.14 o 
   4   4   0    14125.20    12783.44    220.61 o 
   6   4   0       82.80       88.38     23.19 o 
   8   4   0     6369.16     6152.84    137.62 o 
  10   4   0      718.60      736.82     51.34 o 
  12   4   0     1480.55     1876.33     83.40 o 
  14   4   0    10932.18    11083.63    255.54 o 
  16   4   0     1155.01     1258.11    103.63 o 
  18   4   0      778.02      771.35    117.29 o 
  20   4   0       42.26      -45.73     74.43 o 
  22   4   0       50.10      -24.35     94.36 o 
  24   4   0      578.54      776.46    170.58 o 
   1   5   0    19021.32    17333.39    312.41 o 
   3   5   0    36933.75    35134.85    612.88 o 
   5   5   0     1748.93     1634.71     56.58 o 
   7   5   0     3472.56     3328.67    104.37 o 
   9   5   0     3760.17     3391.37     98.03 o 
  11   5   0     4431.02     4424.99    128.48 o 
  13   5   0     4920.05     5315.74    163.12 o 
  15   5   0     3638.63     3484.77    132.84 o 
  17   5   0      279.28      182.10     74.20 o 
  19   5   0     2153.66     2439.03    158.15 o 
  21   5   0       71.14      -17.00    135.11 o 
  23   5   0      518.21      416.33    162.82 o 
   0   6   0     3263.23     3252.63    142.02 o 
   2   6   0       56.33       45.63     30.85 o 
   4   6   0       22.01      -10.49     35.34 o 
   6   6   0     3566.48     3636.30    160.99 o 
   8   6   0    18983.46    18586.34    437.06 o 
  10   6   0     2387.45     2468.02    121.71 o 
  12   6   0     3561.11     3588.28    152.35 o 
  14   6   0     6738.83     7014.81    293.37 o 
  16   6   0      148.76      120.69     87.19 o 
  18   6   0     3770.74     4469.49    515.00 o 
  20   6   0     3452.41     3944.49    373.37 o 
   1   7   0       72.70      125.52     62.75 o 
   3   7   0      656.86      629.82     83.00 o 
   5   7   0      558.92      701.69     96.23 o 
   7   7   0     2422.57     2507.46    224.38 o 
   9   7   0     2129.76     2087.48    186.46 o 
  11   7   0      927.70     1002.88    116.20 o 
  13   7   0      374.93      423.32    139.00 o 
  15   7   0      344.30      492.14    116.34 o 
  17   7   0      970.35     1017.24    181.59 o 
   0   8   0       17.11       15.53    151.73 o 
   2   8   0      789.82      800.36    112.72 o 
   4   8   0      722.61      762.09    112.44 o 
   6   8   0      181.62      139.03    125.45 o 
   8   8   0      170.35      127.66    152.40 o 
  10   8   0      509.02      308.60    239.91 o 
  12   8   0      301.31      165.29    181.66 o 
  14   8   0      336.64      240.75    162.59 o 
   1   9   0      685.92      551.05    214.81 o 
   3   9   0      729.76      931.04    219.55 o 
   5   9   0       63.04      -43.19    186.78 o 
   7   9   0        8.57      -51.67    158.55 o 
   9   9   0       22.81      -79.75    237.17 o 
 -27   1   1       60.49       23.68    167.46 o 
 -25   1   1      581.27      295.74    118.46 o 
 -23   1   1       48.34       41.97     63.45 o 
 -21   1   1      581.19      627.07     68.65 o 
 -19   1   1      379.82      274.86     50.09 o 
 -17   1   1       43.59      -17.80     37.96 o 
 -15   1   1      563.97      628.48     49.09 o 
 -13   1   1       26.37       14.42     24.12 o 
 -11   1   1    16083.45    15671.78    350.64 o 
  -9   1   1    28064.70    26009.60    572.33 o 
  -7   1   1    48465.83    46199.89   1001.20 o 
  -5   1   1    77498.19    73458.28   2230.21 o 
  -3   1   1     2279.40     2330.09     90.98 o 
  -1   1   1     9113.10     9105.07    196.69 o 
   1   1   1       65.55       67.32     13.45 o 
   3   1   1    13033.23    14045.84    396.46 o 
   5   1   1    10672.52    11096.82    281.23 o 
   7   1   1    38428.96    40113.89    871.97 o 
   9   1   1    15072.67    15700.60    297.79 o 
  11   1   1     3467.11     3214.08     79.65 o 
  13   1   1     1304.08     1473.06     53.82 o 
  15   1   1      340.61      401.83     45.78 o 
  17   1   1      763.90      763.40     59.07 o 
  19   1   1      636.70      555.65     61.50 o 
  21   1   1        6.74       79.37     71.53 o 
  23   1   1      146.53      -59.96     79.41 o 
  25   1   1      174.67      125.49    134.20 o 
 -26   2   1     1941.26     2157.03    269.18 o 
 -24   2   1     1688.75     1982.98    145.38 o 
 -22   2   1     1085.49     1207.28    102.98 o 
 -20   2   1      460.60      419.42     58.44 o 
 -18   2   1     4560.15     4583.48    128.71 o 
 -16   2   1     7661.65     7943.42    186.95 o 
 -14   2   1     2385.86     2231.52     84.68 o 
 -12   2   1      455.44      391.15     43.46 o 
 -10   2   1      352.06      349.08     37.49 o 
  -8   2   1     5610.47     5700.15    129.84 o 
  -6   2   1     8175.99     7477.25    159.79 o 
  -4   2   1     7161.93     6425.27    151.06 o 
  -2   2   1    28673.30    26179.92    638.89 o 
   0   2   1      232.01      337.17     31.73 o 
   2   2   1    63778.09    61561.58   1129.48 o 
   4   2   1   104961.99   102722.41   1877.17 o 
   6   2   1    68399.73    69061.73   1372.98 o 
   8   2   1    20522.57    19740.55    406.24 o 
  10   2   1     6676.40     6539.24    192.32 o 
  12   2   1      117.25      106.65     34.66 o 
  14   2   1     5464.67     5600.68    142.02 o 
  16   2   1     8861.09     8935.66    219.20 o 
  18   2   1    11605.67    12059.11    305.79 o 
  20   2   1     6635.59     6960.88    203.10 o 
  22   2   1      979.93      998.03    103.23 o 
  24   2   1        8.04     -151.16    151.16 o 
  26   2   1       78.87       -9.66    175.41 o 
 -25   3   1     2353.81     2414.28    280.36 o 
 -23   3   1      642.48      578.35     91.47 o 
 -21   3   1       30.90      -26.88     68.27 o 
 -19   3   1       91.06      107.83     57.26 o 
 -17   3   1     8888.74     9094.67    215.45 o 
 -15   3   1    18179.73    18472.03    396.12 o 
 -13   3   1     2878.24     3030.84     94.01 o 
 -11   3   1       56.72       67.08     32.38 o 
  -9   3   1     5953.01     5808.45    138.21 o 
  -7   3   1    18401.35    17387.64    332.36 o 
  -5   3   1    15569.37    14605.74    261.14 o 
  -3   3   1    10504.13     9823.15    178.79 o 
  -1   3   1     3144.01     2885.65     69.09 o 
   1   3   1      699.26      781.33     29.67 o 
   3   3   1    32280.69    32348.98    528.73 o 
   5   3   1    48671.86    48474.43    834.42 o 
   7   3   1    31251.61    30516.94    620.43 o 
   9   3   1    18228.66    17894.72    376.81 o 
  11   3   1      553.07      632.52     73.56 o 
  13   3   1     3241.74     3385.61    115.89 o 
  15   3   1     3439.06     3742.08    128.42 o 
  17   3   1    12337.49    12891.29    322.21 o 
  19   3   1     4156.73     4294.39    170.92 o 
  21   3   1      522.62      497.29     88.63 o 
  23   3   1      185.09      -12.03    102.45 o 
  25   3   1      425.98      458.61    204.77 o 
 -24   4   1      227.50      498.39    199.47 o 
 -22   4   1      107.48       12.81     80.52 o 
 -20   4   1      186.60      132.80     73.77 o 
 -18   4   1     2010.26     1877.38    109.25 o 
 -16   4   1     5755.59     5900.69    173.73 o 
 -14   4   1     3733.26     3767.07    167.99 o 
 -12   4   1      302.46      224.97     46.55 o 
 -10   4   1      807.36      660.87     48.18 o 
  -8   4   1    13781.39    12892.54    256.45 o 
  -6   4   1    30770.06    28455.75    499.33 o 
  -4   4   1    22340.31    20898.94    396.08 o 
  -2   4   1    21943.96    21594.96    381.14 o 
   0   4   1     5879.42     5391.08    102.54 o 
   2   4   1      713.88      770.64     33.26 o 
   4   4   1     4296.29     4154.64     86.23 o 
   6   4   1     3451.65     3376.21     94.79 o 
   8   4   1     1449.62     1399.17     62.26 o 
  10   4   1      817.56      796.50     57.51 o 
  12   4   1       52.31       12.33     43.65 o 
  14   4   1      654.75      729.90     66.63 o 
  16   4   1     1731.43     1598.63     92.18 o 
  18   4   1     1787.01     1763.05    113.05 o 
  20   4   1      142.51       62.77     81.00 o 
  22   4   1      715.81      606.00    117.58 o 
  24   4   1     1905.34     2076.33    296.08 o 
 -23   5   1       12.31       59.48    201.17 o 
 -21   5   1       24.81       32.18     94.68 o 
 -19   5   1      937.74      898.29     98.51 o 
 -17   5   1     4450.28     4632.51    158.46 o 
 -15   5   1     5133.84     5323.58    193.79 o 
 -13   5   1     4512.98     4563.60    147.61 o 
 -11   5   1     2976.15     2871.29    111.34 o 
  -9   5   1     2047.78     2119.52     92.07 o 
  -7   5   1      584.73      621.90     47.47 o 
  -5   5   1      150.97       86.53     38.84 o 
  -3   5   1       69.05       86.00     28.96 o 
  -1   5   1     2635.04     2484.44     67.84 o 
   1   5   1      561.05      626.17     34.46 o 
   3   5   1      344.32      357.01     32.47 o 
   5   5   1        7.12      -28.41     28.41 o 
   7   5   1       32.34       35.05     35.40 o 
   9   5   1     1022.32      996.76     62.34 o 
  11   5   1     2346.31     2353.09     93.35 o 
  13   5   1     2160.73     2387.07    107.15 o 
  15   5   1     1068.08      928.38    105.17 o 
  17   5   1      792.40      766.59    109.72 o 
  19   5   1      749.28      667.43    116.82 o 
  21   5   1        1.72       23.33    140.00 o 
 -22   6   1       47.41       25.00    195.68 o 
 -20   6   1        6.08     -132.22    168.21 o 
 -18   6   1        1.67       21.59     98.09 o 
 -16   6   1      332.04      278.81     97.97 o 
 -14   6   1      484.88      322.96     79.43 o 
 -12   6   1      105.59       66.68     64.39 o 
 -10   6   1     1568.24     1787.85     91.99 o 
  -8   6   1     4304.15     4352.79    139.39 o 
  -6   6   1     1786.90     1829.94    100.96 o 
  -4   6   1     3150.60     2893.99     93.70 o 
  -2   6   1     1280.72     1272.65     53.08 o 
   0   6   1      680.25      618.25     40.99 o 
   2   6   1      711.48      770.06     46.09 o 
   4   6   1     1259.28     1296.86     62.81 o 
   6   6   1     2445.73     2442.34     84.81 o 
   8   6   1     1765.69     1880.85     99.94 o 
  10   6   1     2619.23     2735.42    131.58 o 
  12   6   1      533.46      441.93     84.41 o 
  14   6   1       19.19       60.17     78.72 o 
  16   6   1        3.97      -21.43    100.46 o 
  18   6   1      121.99      139.67    140.19 o 
  20   6   1      137.31      255.60    162.21 o 
 -19   7   1      726.28      867.30    186.21 o 
 -17   7   1     1889.16     1985.35    211.29 o 
 -15   7   1     3601.35     3857.75    405.38 o 
 -13   7   1     3337.55     3673.32    248.47 o 
 -11   7   1      129.33      113.77    117.69 o 
  -9   7   1      283.28      292.42     96.99 o 
  -7   7   1      100.28       21.95     79.23 o 
  -5   7   1     1789.74     1721.10    124.27 o 
  -3   7   1       28.36       38.87     70.56 o 
  -1   7   1      213.85      185.99     51.17 o 
   1   7   1      303.79      276.66     51.18 o 
   3   7   1     3760.90     3582.87    116.61 o 
   5   7   1     3083.61     3273.34    139.97 o 
   7   7   1     5314.70     5205.16    188.90 o 
   9   7   1      673.13      618.78     90.81 o 
  11   7   1      508.57      449.17     92.73 o 
  13   7   1     1159.50     1323.85    133.32 o 
  15   7   1     3050.10     3203.26    237.53 o 
  17   7   1     1885.83     1722.83    208.50 o 
 -14   8   1     2126.80     2391.39    261.70 o 
 -12   8   1     1067.73     1492.76    245.31 o 
 -10   8   1        6.19       -6.39    131.37 o 
  -8   8   1     1690.55     1760.47    187.45 o 
  -6   8   1     3024.93     3404.48    183.79 o 
  -4   8   1     5201.11     5326.45    227.84 o 
  -2   8   1     5248.13     5221.00    237.52 o 
   0   8   1      326.02      302.32    119.62 o 
   2   8   1      242.63      145.29    168.59 o 
   4   8   1      735.40      592.19    137.60 o 
   6   8   1     1229.04     1008.65    153.36 o 
   8   8   1      470.09      378.84    185.17 o 
  10   8   1       98.96      233.39    143.97 o 
  12   8   1      185.46      420.65    161.38 o 
  14   8   1     1052.44     1552.56    318.62 o 
  -9   9   1      374.03      371.31    160.98 o 
  -7   9   1     1915.96     2387.99    220.51 o 
  -5   9   1     2408.97     2799.35    225.47 o 
  -3   9   1     2275.19     2896.42    216.72 o 
  -1   9   1     1344.58     1644.44    258.57 o 
   1   9   1      538.33      273.91    203.07 o 
   3   9   1      171.31     -178.82    178.82 o 
   5   9   1      466.22      641.79    215.38 o 
   7   9   1      238.25      188.48    197.01 o 
 -28   0   2      474.34      379.81    190.00 o 
 -26   0   2     2575.91     2479.25    263.50 o 
 -24   0   2       20.88     -104.19    104.19 o 
 -22   0   2     6350.17     5865.28    272.42 o 
 -20   0   2     3268.33     3110.51    176.93 o 
 -18   0   2      366.92      271.02    123.79 o 
 -16   0   2      306.68      271.77     48.57 o 
 -14   0   2       52.90      -10.99     34.24 o 
 -12   0   2    66363.05    59653.99   1653.35 o 
 -10   0   2    35585.40    30461.28    851.52 o 
  -8   0   2      688.67      754.93     55.95 o 
  -6   0   2    20267.25    16343.96    794.66 o 
  -4   0   2    16918.60    15257.01    738.02 o 
  -2   0   2    32667.10    40138.87   1349.58 o 
   2   0   2   154966.88   189428.70   8961.90 o 
   4   0   2     4053.48     4836.89    183.77 o 
   6   0   2    11188.77    12700.54    452.20 o 
   8   0   2      166.92      328.20     37.46 o 
  10   0   2    62380.69    68854.46   1907.91 o 
  12   0   2    21784.46    22424.49    642.97 o 
  14   0   2     1723.93     1700.59     93.16 o 
  16   0   2     3561.88     4077.03    160.63 o 
  18   0   2        6.73       42.56     83.88 o 
  20   0   2     6411.35     6546.72    252.05 o 
  22   0   2     6979.20     6990.55    348.57 o 
  24   0   2      866.72      431.14    210.27 o 
 -27   1   2      493.21      263.57    312.46 o 
 -25   1   2      116.55       84.63     76.94 o 
 -23   1   2     3529.20     3402.09    129.87 o 
 -21   1   2     6217.93     6235.28    179.35 o 
 -19   1   2     2127.84     2068.30     87.77 o 
 -17   1   2     7691.21     7292.63    186.81 o 
 -15   1   2     6343.32     5673.86    148.46 o 
 -13   1   2     4658.91     4341.51    116.93 o 
 -11   1   2    20950.03    19193.03    429.13 o 
  -9   1   2     5271.18     4544.29    114.54 o 
  -7   1   2     6479.44     5812.14    172.97 o 
  -5   1   2     8296.80     7102.08    367.97 o 
  -3   1   2      144.13      127.41     14.61 o 
  -1   1   2    63993.49    63071.04   2998.29 o 
   1   1   2    47320.41    51734.20   1950.07 o 
   3   1   2     4238.21     3841.09    108.23 o 
   5   1   2    13404.93    14278.91    292.12 o 
   7   1   2     2084.05     2315.42     66.22 o 
   9   1   2    50142.63    53223.90   1054.35 o 
  11   1   2    45659.63    46915.22   1010.41 o 
  13   1   2    10930.92    11178.44    225.05 o 
  15   1   2     2537.35     2656.99     91.18 o 
  17   1   2     6970.87     7097.15    190.00 o 
  19   1   2      110.48       59.15     76.93 o 
  21   1   2     5556.07     5642.82    204.19 o 
  23   1   2      912.05      638.85    140.74 o 
  25   1   2      316.07       90.25    181.47 o 
 -28   2   2      158.48      470.54    204.39 o 
 -26   2   2       34.66       81.27    159.88 o 
 -24   2   2      115.70      165.74     81.18 o 
 -22   2   2     6878.41     6941.85    221.45 o 
 -20   2   2     1588.15     1811.91    106.61 o 
 -18   2   2      108.06      125.37     45.28 o 
 -16   2   2     7106.74     6820.84    163.55 o 
 -14   2   2     3722.85     3699.41    102.72 o 
 -12   2   2     8787.54     8717.24    194.03 o 
 -10   2   2     7981.74     7193.43    160.87 o 
  -8   2   2      105.66       81.76     23.37 o 
  -6   2   2     1036.71     1005.16     41.36 o 
  -4   2   2     3419.01     3158.64     93.66 o 
  -2   2   2    17992.98    17381.32    348.07 o 
   0   2   2    13031.84    12795.32    241.06 o 
   2   2   2      280.56      287.78     20.53 o 
   4   2   2       42.07       42.46     18.19 o 
   6   2   2        0.97      -20.63     20.63 o 
   8   2   2      652.36      623.42     36.85 o 
  10   2   2    14809.76    15224.13    292.50 o 
  12   2   2     4543.04     4291.32    114.48 o 
  14   2   2       51.13       39.84     40.96 o 
  16   2   2     3593.55     3733.53    143.61 o 
  18   2   2      793.83      877.43     76.56 o 
  20   2   2     1479.08     1608.95    100.30 o 
  22   2   2      734.19      840.46    118.86 o 
  24   2   2       21.04      -44.83    126.22 o 
 -27   3   2       33.16     -107.41    176.17 o 
 -25   3   2      344.27      292.48    178.82 o 
 -23   3   2       55.06        3.91     72.14 o 
 -21   3   2        4.07        3.77     66.62 o 
 -19   3   2     3027.01     2997.63    113.30 o 
 -17   3   2     3094.57     3155.99    115.48 o 
 -15   3   2     1045.52      922.58     58.81 o 
 -13   3   2     5456.29     5001.06    128.60 o 
 -11   3   2    13486.49    12889.56    277.31 o 
  -9   3   2     2739.25     2546.96     75.33 o 
  -7   3   2      991.55      967.41     42.28 o 
  -5   3   2    10912.54    10066.75    213.50 o 
  -3   3   2    20164.58    18418.88    323.10 o 
  -1   3   2     4232.60     4252.35     76.35 o 
   1   3   2       11.83      -16.26     16.26 o 
   3   3   2      354.35      287.66     28.69 o 
   5   3   2     1595.52     1508.59     44.34 o 
   7   3   2    23572.41    22884.63    435.44 o 
   9   3   2     5723.96     5512.26    150.07 o 
  11   3   2      928.09     1017.42     63.42 o 
  13   3   2    15842.00    15992.12    380.21 o 
  15   3   2    11065.12    11332.13    286.53 o 
  17   3   2      336.81      324.35     68.07 o 
  19   3   2      996.98     1032.52     89.45 o 
  21   3   2     1981.61     2181.54    133.08 o 
  23   3   2       52.48       72.41    152.21 o 
 -26   4   2       65.26     -172.76    172.76 o 
 -24   4   2       38.97       91.12    175.03 o 
 -22   4   2       19.79      -49.31    101.16 o 
 -20   4   2     1088.57     1222.27    131.28 o 
 -18   4   2     3395.79     3581.15    148.53 o 
 -16   4   2       30.13      -19.90     54.48 o 
 -14   4   2     3343.03     3514.61    120.25 o 
 -12   4   2      197.90      198.01     50.68 o 
 -10   4   2      438.44      438.39     41.69 o 
  -8   4   2    11284.31    11090.96    266.92 o 
  -6   4   2       45.71       23.34     26.68 o 
  -4   4   2    18065.68    17041.33    304.17 o 
  -2   4   2     6056.24     5781.06    108.64 o 
   0   4   2     2016.97     1775.13     45.90 o 
   2   4   2    29580.77    28744.31    475.09 o 
   4   4   2     6139.02     5662.37    110.49 o 
   6   4   2     8150.73     8421.79    165.59 o 
   8   4   2      257.58      204.34     40.76 o 
  10   4   2     3081.22     2976.15     99.55 o 
  12   4   2    15744.75    16069.96    383.36 o 
  14   4   2     6595.80     6758.55    192.09 o 
  16   4   2     1214.16     1251.58     86.95 o 
  18   4   2      157.30       96.42     76.19 o 
  20   4   2      154.16       46.29    120.73 o 
  22   4   2      357.26      238.90    143.73 o 
 -23   5   2      218.28      -20.46    179.96 o 
 -21   5   2      450.60      346.03     98.41 o 
 -19   5   2     2965.32     3426.72    155.78 o 
 -17   5   2     1397.76     1488.08    106.98 o 
 -15   5   2     3604.95     3704.11    149.74 o 
 -13   5   2    11831.96    12289.70    340.68 o 
 -11   5   2     8482.15     8665.83    225.07 o 
  -9   5   2    16359.80    16300.28    381.15 o 
  -7   5   2     8333.01     7913.64    268.19 o 
  -5   5   2      113.91       85.32     28.81 o 
  -3   5   2     1189.58     1136.32     42.14 o 
  -1   5   2     4858.52     4472.65     88.69 o 
   1   5   2    10061.54     9348.12    161.03 o 
   3   5   2    25996.39    24525.35    411.01 o 
   5   5   2    14185.36    13332.73    250.39 o 
   7   5   2     3450.04     3509.25    108.74 o 
   9   5   2     4362.40     4327.83    142.14 o 
  11   5   2      942.85     1027.38     80.80 o 
  13   5   2     7318.36     7575.39    257.42 o 
  15   5   2      707.89      795.82    125.74 o 
  17   5   2     1763.84     1722.90    162.83 o 
  19   5   2      892.07      817.92    154.64 o 
  21   5   2      681.74      362.02    154.53 o 
 -22   6   2     1258.83     1138.47    243.04 o 
 -20   6   2     3617.99     4131.63    215.81 o 
 -18   6   2     5291.91     5815.78    285.59 o 
 -16   6   2      302.36      376.84     83.18 o 
 -14   6   2      412.95      428.27     78.75 o 
 -12   6   2     1474.05     1588.39    101.84 o 
 -10   6   2     4096.17     4409.99    179.85 o 
  -8   6   2    15091.31    16217.43    383.25 o 
  -6   6   2     6549.77     6619.29    228.57 o 
  -4   6   2     7303.16     7076.61    173.98 o 
  -2   6   2     1303.99     1194.74     60.12 o 
   0   6   2      971.64      910.12     51.09 o 
   2   6   2    21668.31    20678.34    403.90 o 
   4   6   2      994.18     1188.53     81.14 o 
   6   6   2     2532.29     2715.75    100.35 o 
   8   6   2      501.57      553.48     74.50 o 
  10   6   2     3318.20     3235.73    129.84 o 
  12   6   2     6212.54     6273.56    219.12 o 
  14   6   2     4243.43     4309.45    203.72 o 
  16   6   2      422.36      235.35    105.87 o 
  18   6   2      187.54       29.21    144.00 o 
 -19   7   2     1286.55     1407.54    198.90 o 
 -17   7   2     1041.61     1108.78    183.40 o 
 -15   7   2      640.95      612.57    153.81 o 
 -13   7   2     2834.39     3286.27    229.25 o 
 -11   7   2     2409.83     2591.33    161.60 o 
  -9   7   2     7691.33     7982.88    293.65 o 
  -7   7   2     5760.45     5808.85    198.51 o 
  -5   7   2      138.48       40.72     61.58 o 
  -3   7   2       24.33        6.20     46.16 o 
  -1   7   2       20.91      -44.07     44.07 o 
   1   7   2     1028.47     1059.79     68.65 o 
   3   7   2     6524.56     6357.61    170.02 o 
   5   7   2     1815.62     1859.10     89.99 o 
   7   7   2      818.88      830.54    154.34 o 
   9   7   2       36.61       19.77     77.22 o 
  11   7   2       17.68      -32.62     79.14 o 
  13   7   2      813.55      793.81    109.96 o 
  15   7   2       15.93       43.97    143.21 o 
 -16   8   2      116.24      100.52    160.88 o 
 -14   8   2     1973.02     2388.61    244.46 o 
 -12   8   2      766.07      837.89    165.21 o 
 -10   8   2      584.49      558.00    151.21 o 
  -8   8   2     3368.64     3834.16    199.24 o 
  -6   8   2      724.30      828.85    103.00 o 
  -4   8   2       16.28       10.77     90.34 o 
  -2   8   2      688.46      621.91    168.15 o 
   0   8   2      473.49      168.05    123.23 o 
   2   8   2     1361.44     1241.40    187.82 o 
   4   8   2     1724.56     1934.93    183.91 o 
   6   8   2       33.87      -47.56    120.56 o 
   8   8   2      366.32      287.58    144.55 o 
  10   8   2      700.78      852.81    171.70 o 
  12   8   2      179.83     -126.93    150.17 o 
  -9   9   2      640.10      740.91    139.85 o 
  -7   9   2      112.08      -44.25    117.30 o 
  -5   9   2      512.85      489.24    122.04 o 
  -3   9   2      231.83      377.07    247.87 o 
  -1   9   2      857.24      703.92    220.50 o 
   1   9   2      670.25      441.37    216.33 o 
   3   9   2        4.13       93.58    186.59 o 
   5   9   2      795.48      887.48    236.79 o 
 -29   1   3      305.93      279.63    131.52 o 
 -27   1   3      476.52      466.12    216.42 o 
 -25   1   3      854.34      984.47    152.95 o 
 -23   1   3     1120.01     1167.68    113.75 o 
 -21   1   3        7.46      -39.21     55.42 o 
 -19   1   3      780.22      734.12     69.53 o 
 -17   1   3     2227.98     2186.62     95.85 o 
 -15   1   3     5016.04     4660.83    144.39 o 
 -13   1   3    10041.36     8698.26    290.40 o 
 -11   1   3     3802.92     3281.60    103.99 o 
  -9   1   3        1.61        9.54     22.71 o 
  -7   1   3      613.74      602.04     33.74 o 
  -5   1   3     5313.04     5314.15    141.41 o 
  -3   1   3    29269.80    28026.65   1031.73 o 
  -1   1   3     1708.12     1875.06     55.52 o 
   1   1   3     1749.95     2057.53     59.62 o 
   3   1   3      252.12      250.03     24.77 o 
   5   1   3    13421.31    15873.42    325.20 o 
   7   1   3     5583.25     6632.56    149.25 o 
   9   1   3       79.53       33.65     25.51 o 
  11   1   3     1709.75     1921.74     64.03 o 
  13   1   3     4410.34     4543.93    112.38 o 
  15   1   3     5853.55     6252.71    176.85 o 
  17   1   3     4060.13     4407.38    145.48 o 
  19   1   3     3891.39     3840.50    160.66 o 
  21   1   3     2345.87     2231.02    207.46 o 
  23   1   3      126.06       51.53    145.55 o 
 -28   2   3     2231.30     2386.26    194.15 o 
 -26   2   3     7335.29     7953.46    354.44 o 
 -24   2   3     7643.63     7853.55    245.87 o 
 -22   2   3     4892.26     5268.07    181.59 o 
 -20   2   3     3162.03     3242.05    150.08 o 
 -18   2   3       36.38       26.73     50.22 o 
 -16   2   3     1612.84     1534.76     74.39 o 
 -14   2   3     6210.72     5829.23    174.85 o 
 -12   2   3    11612.36    10523.61    250.83 o 
 -10   2   3     1890.60     1906.81     75.21 o 
  -8   2   3     1945.13     1931.74     70.95 o 
  -6   2   3    29199.75    27226.60    593.89 o 
  -4   2   3     7432.15     6766.57    159.71 o 
  -2   2   3    18873.42    19234.17    426.76 o 
   0   2   3     3101.76     2929.06     81.09 o 
   2   2   3    26116.22    27539.45    687.05 o 
   4   2   3    41265.73    44489.08    937.00 o 
   6   2   3    24183.55    23396.90    696.88 o 
   8   2   3    45234.35    48078.04    881.53 o 
  10   2   3    20841.87    21395.47    406.49 o 
  12   2   3      583.96      517.39     54.48 o 
  14   2   3     3125.80     3357.64    119.49 o 
  16   2   3    12516.90    12710.03    316.73 o 
  18   2   3     7335.34     7590.98    360.22 o 
  20   2   3     3417.74     3656.23    144.68 o 
  22   2   3     1551.01     1496.83    172.52 o 
  24   2   3        6.17      180.90    223.91 o 
 -27   3   3     2595.37     2704.48    298.35 o 
 -25   3   3     2050.38     2139.06    128.19 o 
 -23   3   3     6566.84     6792.36    222.85 o 
 -21   3   3      920.37      782.95     83.27 o 
 -19   3   3      675.97      567.93     75.97 o 
 -17   3   3      934.57     1052.32     79.13 o 
 -15   3   3    14763.61    14342.85    381.37 o 
 -13   3   3    14271.39    13987.90    330.77 o 
 -11   3   3     1135.17     1053.10     53.15 o 
  -9   3   3      486.88      520.29     35.44 o 
  -7   3   3    10692.42    10525.25    245.47 o 
  -5   3   3     8010.72     7427.81    161.17 o 
  -3   3   3    24230.84    22961.64    377.16 o 
  -1   3   3     1607.30     1394.61     39.80 o 
   1   3   3     1462.84     1591.43     46.45 o 
   3   3   3       79.53      122.79     25.24 o 
   5   3   3    51941.90    52623.75    909.74 o 
   7   3   3    37955.14    38869.02    961.41 o 
   9   3   3     7301.93     7155.80    186.18 o 
  11   3   3     5084.84     5231.81    159.40 o 
  13   3   3     3167.75     3366.25    121.58 o 
  15   3   3     6208.36     6770.17    194.95 o 
  17   3   3     3050.62     3340.35    133.78 o 
  19   3   3     6522.30     6958.93    212.64 o 
  21   3   3     1397.56     1384.05    120.17 o 
  23   3   3      111.02     -163.86    178.82 o 
 -26   4   3      530.93      481.72    206.48 o 
 -24   4   3       71.44      152.02     93.67 o 
 -22   4   3      383.39      411.04     80.39 o 
 -20   4   3     2302.67     2170.54    144.71 o 
 -18   4   3     6210.07     6617.06    254.20 o 
 -16   4   3     5706.71     6164.72    198.45 o 
 -14   4   3     9288.25     9203.44    302.43 o 
 -12   4   3    10647.79    10806.50    296.90 o 
 -10   4   3     1370.31     1614.67     72.13 o 
  -8   4   3     1165.54     1132.03     68.99 o 
  -6   4   3    27278.80    26325.33    494.00 o 
  -4   4   3    43592.56    40539.51    661.19 o 
  -2   4   3    15529.38    13758.00    222.36 o 
   0   4   3    17526.30    16182.83    274.94 o 
   2   4   3     2550.20     2212.51     58.51 o 
   4   4   3      418.35      407.31     31.02 o 
   6   4   3      357.76      370.22     38.68 o 
   8   4   3     1589.65     1620.76     71.91 o 
  10   4   3      245.91      244.83     50.89 o 
  12   4   3      716.65      855.08     69.06 o 
  14   4   3     1963.23     1833.96    121.18 o 
  16   4   3     3234.35     3154.07    172.36 o 
  18   4   3     1245.31     1258.99    112.84 o 
  20   4   3      370.42      367.09    155.62 o 
  22   4   3       59.21      -18.02    150.43 o 
 -25   5   3       30.38      -67.06    189.43 o 
 -23   5   3       41.74      -59.40    115.46 o 
 -21   5   3       93.06       84.96     80.35 o 
 -19   5   3      121.35      169.77     93.54 o 
 -17   5   3      600.93      554.05     81.17 o 
 -15   5   3      979.29     1137.79     86.74 o 
 -13   5   3      931.92     1014.75    133.04 o 
 -11   5   3       79.47       47.67     47.88 o 
  -9   5   3      812.94      829.69     61.56 o 
  -7   5   3     2988.08     2943.64    130.66 o 
  -5   5   3     5410.18     5026.95    108.20 o 
  -3   5   3     2406.38     2167.51     57.05 o 
  -1   5   3      423.87      407.68     31.79 o 
   1   5   3     2137.31     2205.49     68.32 o 
   3   5   3      254.43      225.39     36.12 o 
   5   5   3     1080.10     1087.21     65.88 o 
   7   5   3     2164.45     2315.61    100.38 o 
   9   5   3     1900.69     1855.83     95.95 o 
  11   5   3     1698.84     1683.22    104.76 o 
  13   5   3      451.93      496.01     80.50 o 
  15   5   3       15.24       91.02     79.02 o 
  17   5   3      256.43      300.53    167.74 o 
  19   5   3      259.77       72.06    176.26 o 
 -22   6   3       13.85     -210.86    346.85 o 
 -20   6   3       49.32       50.02    105.60 o 
 -18   6   3        7.43      122.07     98.38 o 
 -16   6   3      419.33      419.35    103.51 o 
 -14   6   3      150.64       53.13     83.90 o 
 -12   6   3       78.73       80.79     67.64 o 
 -10   6   3      553.63      615.50     77.76 o 
  -8   6   3       92.81       45.89     59.13 o 
  -6   6   3      206.30      173.07     59.01 o 
  -4   6   3        8.79      -30.72     41.85 o 
  -2   6   3      135.28       -8.63     36.00 o 
   0   6   3       18.31      -35.22     35.22 o 
   2   6   3     1217.99     1327.12     71.09 o 
   4   6   3      578.17      554.77     57.72 o 
   6   6   3       69.93       54.57     49.68 o 
   8   6   3      117.16      152.19     63.12 o 
  10   6   3       78.68      -68.65     68.65 o 
  12   6   3      135.25       67.16     86.76 o 
  14   6   3      446.39      415.14    107.55 o 
  16   6   3     1129.46     1326.35    303.94 o 
  18   6   3      818.38      667.48    168.44 o 
 -19   7   3       17.07      -36.48    150.92 o 
 -17   7   3      325.19      153.53    150.47 o 
 -15   7   3     1024.38     1354.60    175.80 o 
 -13   7   3     1479.59     1674.63    143.40 o 
 -11   7   3       57.00      -36.44     72.17 o 
  -9   7   3     1457.11     1661.37    110.67 o 
  -7   7   3      401.23      430.91     62.12 o 
  -5   7   3     1130.66     1291.63     80.48 o 
  -3   7   3     2741.04     2699.67    102.40 o 
  -1   7   3       62.73       12.21     54.53 o 
   1   7   3      231.81      251.18     60.29 o 
   3   7   3     1783.27     1817.14     89.17 o 
   5   7   3     5907.19     5495.43    160.22 o 
   7   7   3     6589.63     6529.64    201.57 o 
   9   7   3     4456.17     4653.37    186.73 o 
  11   7   3      957.11      877.31    109.85 o 
  13   7   3        0.52     -127.26    129.44 o 
  15   7   3      135.91     -126.58    151.20 o 
 -16   8   3     2371.97     2825.95    248.05 o 
 -14   8   3     2694.28     3364.99    255.84 o 
 -12   8   3     1565.65     1588.28    153.36 o 
 -10   8   3       56.23       60.26     90.52 o 
  -8   8   3      728.54      786.79    105.97 o 
  -6   8   3     6758.62     6934.48    254.66 o 
  -4   8   3     9176.87     9094.46    332.84 o 
  -2   8   3     4955.59     4750.24    266.82 o 
   0   8   3     3608.14     3533.59    232.58 o 
   2   8   3      128.43       36.17    126.23 o 
   4   8   3      342.09      173.56     76.32 o 
   6   8   3      398.41      438.74     91.87 o 
   8   8   3     1799.09     1877.13    137.05 o 
  10   8   3      649.56      421.44    136.50 o 
  -9   9   3       66.82       62.92    121.68 o 
  -7   9   3     1805.68     2138.63    173.47 o 
  -5   9   3     2950.67     3453.67    491.00 o 
  -3   9   3     5625.91     5817.12    317.27 o 
  -1   9   3     3655.45     4210.46    269.37 o 
   1   9   3      764.92      758.47    234.13 o 
   3   9   3      398.94      394.20    207.61 o 
   5   9   3      566.41      447.05    216.71 o 
 -30   0   4      249.15      405.57    193.79 o 
 -28   0   4     1025.59      824.02    193.41 o 
 -26   0   4      335.52      188.11    116.59 o 
 -24   0   4     5865.82     5702.37    271.92 o 
 -22   0   4    14184.13    13894.75    528.90 o 
 -20   0   4    10972.78     9532.30    378.14 o 
 -18   0   4    15843.45    13450.66    612.05 o 
 -16   0   4    18655.08    15786.25    569.18 o 
 -14   0   4    11547.97    10294.51    308.84 o 
 -12   0   4     7036.25     5594.41    155.34 o 
 -10   0   4    70712.49    57086.46   1384.63 o 
  -8   0   4    49793.96    39563.46   1670.01 o 
  -6   0   4    95817.89    96145.97   7113.26 o 
  -4   0   4    14162.76    18272.22   1747.49 o 
  -2   0   4    62947.84    76093.01   2095.06 o 
   2   0   4    27120.30    33361.43    955.59 o 
   4   0   4      258.32      262.05     62.35 o 
   6   0   4       81.03       59.87     27.93 o 
   8   0   4     9351.83     9634.54    257.83 o 
  10   0   4    18249.15    20177.23    513.91 o 
  12   0   4    24520.34    27054.54    774.34 o 
  14   0   4    16248.52    16631.51    616.46 o 
  16   0   4     2587.62     2689.93    224.00 o 
  18   0   4      554.67      253.25    118.28 o 
  20   0   4     5827.90     6066.71    321.88 o 
  22   0   4     6826.39     6689.51    523.77 o 
 -29   1   4      811.51      991.53    150.69 o 
 -27   1   4     1249.82     1267.75    185.64 o 
 -25   1   4     1605.47     1679.24    108.62 o 
 -23   1   4     4153.82     4062.50    153.53 o 
 -21   1   4    15805.84    15241.90    403.54 o 
 -19   1   4     3008.31     2834.58    115.25 o 
 -17   1   4     4633.10     4053.74    135.15 o 
 -15   1   4    13581.55    11176.38    264.75 o 
 -13   1   4      564.65      486.61     43.54 o 
 -11   1   4    17891.14    15646.01    394.62 o 
  -9   1   4      182.43      141.95     23.95 o 
  -7   1   4      234.07      225.85     25.49 o 
  -5   1   4    42114.30    41710.39   1386.28 o 
  -3   1   4      103.56       93.75     26.12 o 
  -1   1   4    78340.70    93059.83   2014.80 o 
   1   1   4    28070.32    33958.21    677.32 o 
   3   1   4     1330.91     1626.99     51.93 o 
   5   1   4    13334.97    14894.82    308.05 o 
   7   1   4     4164.25     4866.84    118.31 o 
   9   1   4    24324.36    27613.02    563.40 o 
  11   1   4    19962.89    20914.73    435.84 o 
  13   1   4     1107.23     1207.70     73.03 o 
  15   1   4     6166.25     6474.10    184.43 o 
  17   1   4     3637.60     3729.09    159.69 o 
  19   1   4     1296.32     1117.30    124.47 o 
  21   1   4     2638.64     2795.88    219.11 o 
  23   1   4      736.97      576.77    174.76 o 
 -28   2   4      906.50     1088.04    303.28 o 
 -26   2   4     1692.54     1956.07    187.05 o 
 -24   2   4      117.30       67.72     71.24 o 
 -22   2   4     1511.25     1545.46     97.85 o 
 -20   2   4      179.61       99.57     58.22 o 
 -18   2   4      394.08      360.49     61.58 o 
 -16   2   4     1523.09     1309.45     76.33 o 
 -14   2   4      511.93      448.09     42.00 o 
 -12   2   4     7601.52     6900.74    192.70 o 
 -10   2   4     1426.13     1297.32     60.28 o 
  -8   2   4      160.95      186.11     24.51 o 
  -6   2   4     6468.66     6372.19    146.59 o 
  -4   2   4       88.95       52.15     22.79 o 
  -2   2   4    32993.55    32870.71    656.93 o 
   0   2   4    32608.38    33848.53    677.79 o 
   2   2   4     1388.10     1388.69     44.22 o 
   4   2   4    17783.63    20016.81    378.53 o 
   6   2   4    13690.82    13625.35    305.77 o 
   8   2   4       47.96       82.56     32.49 o 
  10   2   4     1126.54     1113.64     56.63 o 
  12   2   4     1211.38     1365.25     75.58 o 
  14   2   4      598.55      612.08     93.23 o 
  16   2   4      647.95      616.38     72.19 o 
  18   2   4      473.19      478.90     85.58 o 
  20   2   4      531.23      540.60     94.57 o 
  22   2   4       45.15     -203.64    203.64 o 
 -27   3   4       86.26       -6.54    121.71 o 
 -25   3   4        0.08      -57.85     75.81 o 
 -23   3   4      204.67      171.17     71.86 o 
 -21   3   4       59.32      126.80     73.99 o 
 -19   3   4     3930.26     3732.75    143.69 o 
 -17   3   4     2183.75     2320.01    107.71 o 
 -15   3   4       54.97      -29.95     45.28 o 
 -13   3   4     2950.39     2626.88    121.59 o 
 -11   3   4    12725.54    12222.82    321.64 o 
  -9   3   4     1793.37     1724.58     83.38 o 
  -7   3   4      531.38      528.90     29.82 o 
  -5   3   4    10088.75     9869.47    193.84 o 
  -3   3   4     1675.13     1724.57     74.15 o 
  -1   3   4     2780.50     2835.52     86.40 o 
   1   3   4     6273.97     6469.26    151.67 o 
   3   3   4    17841.29    18458.17    352.53 o 
   5   3   4     1815.94     1949.67     62.96 o 
   7   3   4     4358.04     4540.44    118.13 o 
   9   3   4       57.53       47.65     42.90 o 
  11   3   4      988.00     1080.61     70.81 o 
  13   3   4     2755.49     2821.34    113.75 o 
  15   3   4       32.68      -45.67     69.50 o 
  17   3   4      158.80      266.49     73.34 o 
  19   3   4      308.28      242.29    108.49 o 
  21   3   4      221.58      148.12    116.53 o 
 -26   4   4      660.69      327.71    191.32 o 
 -24   4   4      616.39      542.22     91.04 o 
 -22   4   4       41.66       66.26     75.61 o 
 -20   4   4     9108.64     9367.28    283.53 o 
 -18   4   4     8519.93     8426.74    253.97 o 
 -16   4   4      546.14      462.89     68.99 o 
 -14   4   4      803.92      810.98     69.92 o 
 -12   4   4      837.95      834.39     64.13 o 
 -10   4   4     4551.45     4420.41    129.29 o 
  -8   4   4    23082.40    22301.15    501.21 o 
  -6   4   4      978.12      892.65     37.72 o 
  -4   4   4      662.17      599.97     27.87 o 
  -2   4   4      576.57      521.30     25.31 o 
   0   4   4      859.65      899.05     35.78 o 
   2   4   4      977.92      877.27     37.52 o 
   4   4   4      828.92      878.99     43.46 o 
   6   4   4     1608.35     1649.53     77.41 o 
   8   4   4     4662.38     4578.84    159.43 o 
  10   4   4      223.74       50.52     70.12 o 
  12   4   4     9791.38    10108.90    297.23 o 
  14   4   4     9292.62     9529.19    290.11 o 
  16   4   4      125.93       38.27     79.57 o 
  18   4   4      181.66       44.08    104.50 o 
  20   4   4      181.67      184.23    143.88 o 
 -25   5   4      101.36     -156.47    171.81 o 
 -23   5   4      598.83      380.77    105.07 o 
 -21   5   4     4422.90     5033.34    193.57 o 
 -19   5   4     8215.26     9330.53    285.31 o 
 -17   5   4     4233.57     4516.67    204.79 o 
 -15   5   4       19.06       14.94     58.71 o 
 -13   5   4     1151.86     1121.54     81.62 o 
 -11   5   4     4128.74     4060.25    131.03 o 
  -9   5   4    20903.73    20450.07    466.76 o 
  -7   5   4    25696.91    24119.11    547.80 o 
  -5   5   4     2133.72     2193.51     79.40 o 
  -3   5   4        1.77      -29.68     29.68 o 
  -1   5   4      282.67      317.47     35.99 o 
   1   5   4     6859.35     6326.12    145.81 o 
   3   5   4    10640.14    10177.02    215.71 o 
   5   5   4      286.44      249.06     50.29 o 
   7   5   4     1015.07     1085.03     84.67 o 
   9   5   4      481.33      529.39     74.81 o 
  11   5   4     5467.91     5274.75    190.19 o 
  13   5   4     7577.33     7600.84    248.50 o 
  15   5   4     1925.33     1825.96    127.71 o 
  17   5   4       42.13     -116.38    126.96 o 
  19   5   4      172.60       43.84    152.16 o 
 -24   6   4       24.40     -263.12    263.12 o 
 -22   6   4       17.57     -139.11    139.11 o 
 -20   6   4     2566.95     2944.03    254.17 o 
 -18   6   4     2239.87     2517.11    163.97 o 
 -16   6   4      955.18     1030.45    119.97 o 
 -14   6   4      204.17      104.29    117.80 o 
 -12   6   4      103.39      119.30     67.88 o 
 -10   6   4    10343.18    10625.19    306.51 o 
  -8   6   4     8865.00     9134.46    311.01 o 
  -6   6   4      733.53      828.44     63.12 o 
  -4   6   4     1044.56     1152.77     68.41 o 
  -2   6   4     9836.56     9283.89    200.57 o 
   0   6   4    12885.46    12022.26    296.76 o 
   2   6   4    22729.37    21664.96    461.78 o 
   4   6   4    19365.80    19038.46    413.32 o 
   6   6   4     2932.39     2955.18    110.45 o 
   8   6   4      463.85      563.99     81.81 o 
  10   6   4       27.81      -38.09     68.98 o 
  12   6   4     4094.93     4055.18    176.41 o 
  14   6   4     5076.76     5785.69    312.37 o 
  16   6   4       91.68     -125.18    146.69 o 
 -21   7   4      253.57      260.68    165.61 o 
 -19   7   4      624.07      423.88    161.12 o 
 -17   7   4        7.64      -13.15    109.03 o 
 -15   7   4     1245.07     1400.76    155.36 o 
 -13   7   4     1504.13     1305.89    113.62 o 
 -11   7   4     1277.15     1552.76    165.92 o 
  -9   7   4     6226.09     6548.90    220.99 o 
  -7   7   4     6425.74     6650.71    263.72 o 
  -5   7   4        4.79      -19.75     52.04 o 
  -3   7   4      988.11     1060.03     80.31 o 
  -1   7   4      888.40      826.16     79.07 o 
   1   7   4     6453.29     6310.31    187.12 o 
   3   7   4    10577.60    10227.03    248.98 o 
   5   7   4     1947.69     1939.68    164.03 o 
   7   7   4      156.28       57.00     70.95 o 
   9   7   4      596.02      497.86     91.23 o 
  11   7   4       83.96      -66.23    126.09 o 
  13   7   4     2190.76     2801.43    235.02 o 
 -16   8   4      492.05      429.97    235.31 o 
 -14   8   4       24.88      -93.78    117.93 o 
 -12   8   4       83.09       24.78     94.94 o 
 -10   8   4     1712.86     1940.69    262.78 o 
  -8   8   4     2293.30     2354.54    164.30 o 
  -6   8   4      623.81      497.75     94.45 o 
  -4   8   4      111.27       92.31     76.55 o 
  -2   8   4      121.49       35.74    138.43 o 
   0   8   4       27.86      -37.67     72.14 o 
   2   8   4        2.02      -63.19     63.19 o 
   4   8   4        1.51      -36.95     67.59 o 
   6   8   4       38.65      -10.59     97.36 o 
   8   8   4       17.10      -88.59    117.19 o 
  10   8   4      123.48      313.70    157.18 o 
  -9   9   4      451.99      521.45    137.41 o 
  -7   9   4      168.25      -46.31    135.86 o 
  -5   9   4     1306.64     1486.33    274.39 o 
  -3   9   4      314.82      318.49    150.44 o 
  -1   9   4      123.29      -30.91    134.80 o 
   1   9   4       81.07       48.30    190.19 o 
   3   9   4        3.86      328.28    200.42 o 
 -29   1   5      542.79      445.00    130.56 o 
 -27   1   5     1430.25     1502.93    109.71 o 
 -25   1   5     2855.77     3024.75    137.23 o 
 -23   1   5     3630.06     3866.70    147.25 o 
 -21   1   5     1185.53     1270.08    115.96 o 
 -19   1   5      832.39      829.86     68.63 o 
 -17   1   5    15172.87    13002.17    306.19 o 
 -15   1   5    17844.51    15196.47    316.72 o 
 -13   1   5    19362.30    16211.09    334.04 o 
 -11   1   5    30233.56    27883.09    721.35 o 
  -9   1   5    12284.86    11813.33    329.79 o 
  -7   1   5    14706.43    14975.33    380.09 o 
  -5   1   5    16882.26    18418.14    480.67 o 
  -3   1   5       99.60       56.63     21.96 o 
  -1   1   5     3760.72     4303.67     99.56 o 
   3   1   5     2598.99     3035.96     80.13 o 
   5   1   5      821.06     1053.09     45.38 o 
   7   1   5     1643.89     1825.91     65.77 o 
   9   1   5     1310.64     1409.30     61.60 o 
  11   1   5     1589.85     1560.19     68.89 o 
  13   1   5     2162.51     2278.40     97.86 o 
  15   1   5     4358.55     4815.98    177.07 o 
  17   1   5     8091.32     8618.59    245.08 o 
  19   1   5     2825.02     2788.91    153.92 o 
  21   1   5     1889.04     1758.14    327.52 o 
 -30   2   5       54.77     -109.29    123.12 o 
 -28   2   5     2356.17     2373.41    320.23 o 
 -26   2   5     3995.96     4407.20    215.32 o 
 -24   2   5     5181.20     5562.39    190.78 o 
 -22   2   5     4011.16     4058.71    151.52 o 
 -20   2   5      511.96      436.42     58.91 o 
 -18   2   5      144.29      130.81     51.14 o 
 -16   2   5     6069.73     5406.04    215.64 o 
 -14   2   5    15655.02    13947.63    375.62 o 
 -12   2   5    16367.27    15349.47    351.34 o 
 -10   2   5    15785.75    15254.83    346.48 o 
  -8   2   5       14.18       18.02     18.80 o 
  -6   2   5    12420.42    11566.34    266.78 o 
  -4   2   5    50302.70    49144.10   1073.20 o 
  -2   2   5    36642.72    37389.97   1010.96 o 
   0   2   5      462.26      362.42     45.13 o 
   2   2   5     3490.67     4100.28     93.66 o 
   4   2   5      755.43      799.90     38.50 o 
   6   2   5    10733.04    11879.00    256.22 o 
   8   2   5     2038.10     2257.36     78.38 o 
  10   2   5     5383.00     6182.65    154.55 o 
  12   2   5     1396.01     1387.96     79.51 o 
  14   2   5     2150.14     2310.32    117.43 o 
  16   2   5     2957.40     3242.77    144.65 o 
  18   2   5     4137.59     4202.11    178.35 o 
  20   2   5     1231.36     1387.72    304.89 o 
  22   2   5       38.51      -39.28    157.61 o 
 -29   3   5       57.11     -122.97    122.97 o 
 -27   3   5     1639.58     1644.04    208.47 o 
 -25   3   5     4965.53     4980.77    185.03 o 
 -23   3   5     3655.29     3687.64    150.83 o 
 -21   3   5     5037.71     5083.64    179.14 o 
 -19   3   5      653.04      738.46    104.25 o 
 -17   3   5    10904.87    10513.23    293.65 o 
 -15   3   5     6701.91     6297.48    190.15 o 
 -13   3   5    14316.61    13230.54    348.57 o 
 -11   3   5     9811.36     9501.69    229.79 o 
  -9   3   5     2289.16     2227.88     71.07 o 
  -7   3   5      728.73      745.41     34.42 o 
  -5   3   5    17914.04    16898.29    347.93 o 
  -3   3   5    21306.49    20522.01    421.35 o 
  -1   3   5    57602.07    57073.37   1137.34 o 
   1   3   5      894.00      867.06     46.30 o 
   3   3   5     9480.83    10194.15    206.32 o 
   5   3   5      857.18      847.13     44.62 o 
   7   3   5    14280.45    14780.50    371.12 o 
   9   3   5     7355.05     7874.85    207.76 o 
  11   3   5      270.64      391.31     60.14 o 
  13   3   5     1272.55     1287.13     97.18 o 
  15   3   5     2016.36     1963.53    142.26 o 
  17   3   5     4916.55     4726.35    337.73 o 
  19   3   5     2078.59     2170.67    162.65 o 
  21   3   5     1968.00     2012.64    224.72 o 
 -28   4   5      339.39      150.16    131.35 o 
 -26   4   5      697.88      499.69    195.68 o 
 -24   4   5     1503.62     1566.27    128.95 o 
 -22   4   5     1490.65     1534.47    109.01 o 
 -20   4   5       30.47       98.71     68.10 o 
 -18   4   5     2247.52     2347.39    115.17 o 
 -16   4   5     8585.98     8850.65    311.83 o 
 -14   4   5     9371.67     9036.07    257.24 o 
 -12   4   5     9952.79     9784.40    243.19 o 
 -10   4   5     4477.98     4296.61    116.46 o 
  -8   4   5       61.91       31.51     26.77 o 
  -6   4   5      231.86      192.79     27.99 o 
  -4   4   5     6166.35     6130.44    125.77 o 
  -2   4   5     8737.19     8214.94    160.95 o 
   0   4   5      174.46      135.14     33.25 o 
   2   4   5      229.98      267.65     39.81 o 
   4   4   5     1858.71     2003.28     76.56 o 
   6   4   5    10086.13     9975.64    453.52 o 
   8   4   5     5488.74     5463.10    183.48 o 
  10   4   5     5015.22     5096.82    180.48 o 
  12   4   5      916.33      785.22     88.12 o 
  14   4   5     1298.07     1192.03    106.61 o 
  16   4   5     2580.17     2569.05    144.16 o 
  18   4   5     2964.03     2923.95    186.85 o 
  20   4   5     1160.82      937.13    200.13 o 
 -25   5   5       26.25       93.20    176.36 o 
 -23   5   5       62.71      107.89    134.60 o 
 -21   5   5      197.78      162.11     80.04 o 
 -19   5   5       21.63      -69.72     69.72 o 
 -17   5   5        2.22       86.21     91.09 o 
 -15   5   5      372.81      194.64     79.20 o 
 -13   5   5     1652.58     1882.92    105.09 o 
 -11   5   5     1155.01     1193.43     77.69 o 
  -9   5   5     3019.24     2897.12    110.48 o 
  -7   5   5     6571.05     6136.41    172.08 o 
  -5   5   5     9182.04     8630.46    185.17 o 
  -3   5   5    11627.59    11263.21    230.88 o 
  -1   5   5     5056.21     4611.09    117.30 o 
   1   5   5      340.90      431.24     84.27 o 
   3   5   5      619.69      669.72     57.67 o 
   5   5   5     1705.46     1710.26     87.44 o 
   7   5   5     1924.77     1943.21    108.67 o 
   9   5   5     3210.33     3098.25    141.50 o 
  11   5   5     2579.60     2614.22    135.54 o 
  13   5   5     2522.00     2513.83    138.93 o 
  15   5   5      722.91      757.57    124.23 o 
  17   5   5        2.87      -62.08    112.90 o 
 -24   6   5      335.90      193.20    188.67 o 
 -22   6   5      141.61      112.68    144.04 o 
 -20   6   5        0.41      -96.54     96.54 o 
 -18   6   5       24.78      -91.88     91.88 o 
 -16   6   5      987.33      983.29    116.69 o 
 -14   6   5     3948.20     4036.10    164.22 o 
 -12   6   5     2421.87     2832.87    120.35 o 
 -10   6   5     1782.60     1824.93     97.36 o 
  -8   6   5     2526.25     2627.97    110.40 o 
  -6   6   5      454.77      466.68     57.37 o 
  -4   6   5       67.82       57.87     45.75 o 
  -2   6   5      827.27      711.03     60.17 o 
   0   6   5        4.63      -36.54     45.31 o 
   2   6   5      549.96      498.05     69.40 o 
   4   6   5        3.34      -13.02     51.08 o 
   6   6   5      119.41       47.70     67.71 o 
   8   6   5       17.22      -23.94     69.47 o 
  10   6   5       14.80        0.29     77.04 o 
  12   6   5      422.24      359.81    160.53 o 
  14   6   5     1063.98     1186.96    177.99 o 
  16   6   5      570.32      420.94    198.81 o 
 -21   7   5      166.84      114.62    155.56 o 
 -19   7   5       95.74       25.32    146.44 o 
 -17   7   5      144.67      -12.97     92.14 o 
 -15   7   5      394.60      519.05    100.48 o 
 -13   7   5      238.12      126.13     76.52 o 
 -11   7   5      238.73      172.76     73.89 o 
  -9   7   5      568.10      451.80     76.41 o 
  -7   7   5     3110.50     3280.69    120.17 o 
  -5   7   5     4901.75     4659.49    157.82 o 
  -3   7   5    10093.70     9871.89    296.11 o 
  -1   7   5     6641.81     6447.14    191.09 o 
   1   7   5      740.47      924.87     81.19 o 
   3   7   5      198.96      167.33     66.47 o 
   5   7   5      644.61      627.20     74.92 o 
   7   7   5     2129.46     2122.95    158.20 o 
   9   7   5     2642.85     2968.85    208.30 o 
  11   7   5      390.82      482.15    201.93 o 
  13   7   5      498.04      975.28    278.46 o 
 -16   8   5     1326.17     1492.50    168.79 o 
 -14   8   5     2313.10     2564.50    159.94 o 
 -12   8   5     1328.24     1435.03    129.16 o 
 -10   8   5      252.42      131.43     72.96 o 
  -8   8   5      472.62      557.71     86.02 o 
  -6   8   5     2387.77     2720.61    129.09 o 
  -4   8   5     5118.99     5309.66    198.83 o 
  -2   8   5     3573.33     3929.95    169.28 o 
   0   8   5      533.27      621.29    120.55 o 
   2   8   5      331.11      284.72     75.74 o 
   4   8   5      629.87      511.54     97.08 o 
   6   8   5     3857.91     4135.36    221.35 o 
   8   8   5     2275.72     2919.51    239.94 o 
  -9   9   5        0.68     -105.42    143.96 o 
  -7   9   5      175.91      214.98    147.93 o 
  -5   9   5     1663.10     2034.56    342.77 o 
  -3   9   5     1830.75     1936.67    213.68 o 
  -1   9   5     2100.99     2307.24    254.21 o 
   1   9   5       52.44      -27.02    139.20 o 
 -30   0   6      480.95       89.79    164.99 o 
 -28   0   6      546.36      610.13    126.98 o 
 -26   0   6      508.73      366.18    108.29 o 
 -24   0   6     5382.61     5602.70    265.27 o 
 -22   0   6    24847.19    23295.42    836.81 o 
 -20   0   6     8433.69     8030.06    326.95 o 
 -18   0   6    37607.16    34406.70    973.37 o 
 -16   0   6    67267.90    57253.09   1592.90 o 
 -14   0   6       18.24      -11.41     47.16 o 
 -12   0   6      957.10      805.35     52.61 o 
 -10   0   6     2416.73     2226.59    108.01 o 
  -6   0   6    33417.34    39724.50   1361.50 o 
  -4   0   6    63072.50    76166.08   2148.61 o 
   0   0   6     5307.43     5857.89    161.66 o 
   2   0   6     2106.29     2393.54    129.95 o 
   4   0   6    10169.91    11419.13    352.15 o 
   6   0   6     4117.72     4546.10    171.68 o 
   8   0   6     4339.15     4724.98    180.53 o 
  10   0   6    20434.28    20866.01    755.32 o 
  12   0   6     5251.99     6231.71    247.05 o 
  14   0   6     2570.00     2719.08    150.60 o 
  16   0   6    11050.03    11664.96    497.92 o 
  18   0   6       89.51       18.49    125.76 o 
  20   0   6     2781.34     2303.84    329.99 o 
 -31   1   6       57.05       38.35    130.39 o 
 -29   1   6      290.83      239.48    124.83 o 
 -27   1   6     3450.03     3722.44    157.30 o 
 -25   1   6       25.30      -61.10     61.91 o 
 -23   1   6     2472.13     2461.11    115.44 o 
 -21   1   6     5365.95     5085.51    149.06 o 
 -19   1   6     8507.75     7657.54    180.03 o 
 -17   1   6     9680.69     7979.01    200.00 o 
 -15   1   6     4440.37     3640.26     96.65 o 
 -13   1   6     8678.21     7280.49    161.89 o 
 -11   1   6    34152.57    31841.80    638.54 o 
  -9   1   6     3777.72     3568.30     87.65 o 
  -7   1   6    30437.90    31589.25    629.82 o 
  -5   1   6    78861.73    89808.19   3068.65 o 
  -3   1   6     9471.08    11295.75    191.72 o 
  -1   1   6    11322.47    14762.70    264.29 o 
   1   1   6     8549.28     9920.02    184.12 o 
   3   1   6     7724.54     8646.03    208.12 o 
   5   1   6    23035.17    26543.96    540.61 o 
   7   1   6     1709.82     1862.40     69.48 o 
   9   1   6     2433.88     2713.99     91.16 o 
  11   1   6       36.05       24.58     43.45 o 
  13   1   6      219.08      203.86     64.11 o 
  15   1   6     3816.50     4003.91    152.77 o 
  17   1   6      883.60      755.56     89.46 o 
  19   1   6     1096.32      769.47    132.12 o 
  21   1   6     2569.76     2404.69    239.84 o 
 -30   2   6        5.04      147.27    128.29 o 
 -28   2   6      496.52      293.54    121.38 o 
 -26   2   6     2668.01     2760.14    135.68 o 
 -24   2   6       38.78       23.14     58.67 o 
 -22   2   6       50.23      -49.78     49.78 o 
 -20   2   6     1089.27     1222.93     73.56 o 
 -18   2   6     1329.62     1340.44     70.94 o 
 -16   2   6     2993.81     2493.86     91.23 o 
 -14   2   6     2647.42     2582.24    141.04 o 
 -12   2   6    12517.17    11783.88    250.31 o 
 -10   2   6     5490.34     5168.41    186.66 o 
  -8   2   6     1713.87     1869.67     53.71 o 
  -6   2   6     6117.01     6331.20    280.42 o 
  -4   2   6     1480.92     1591.11     55.70 o 
  -2   2   6     2397.36     2472.10    110.10 o 
   0   2   6     6740.68     7603.04    170.89 o 
   2   2   6     3651.58     4372.69    101.71 o 
   4   2   6     5703.98     6152.62    145.98 o 
   6   2   6    16155.66    18074.58    379.29 o 
   8   2   6      251.92      233.21     43.19 o 
  10   2   6     1606.01     1651.13    130.45 o 
  12   2   6      371.75      278.54     59.41 o 
  14   2   6      106.54       17.87     61.01 o 
  16   2   6     2161.10     2209.14    171.38 o 
  18   2   6        0.59     -132.17    132.56 o 
  20   2   6     1052.60      899.99    188.12 o 
 -29   3   6      160.14      245.69    149.08 o 
 -27   3   6      527.48      610.99    107.99 o 
 -25   3   6      275.10      251.52     78.36 o 
 -23   3   6      964.41      923.03     91.23 o 
 -21   3   6      146.66      109.43     63.07 o 
 -19   3   6     3576.29     3394.49    134.02 o 
 -17   3   6      645.45      519.10     57.01 o 
 -15   3   6     3445.75     3231.82    127.88 o 
 -13   3   6        4.06       26.15     35.43 o 
 -11   3   6     3192.13     2904.15     86.50 o 
  -9   3   6    29546.00    28321.19    529.14 o 
  -7   3   6     7581.52     6753.67    154.90 o 
  -5   3   6      102.93      121.45     28.13 o 
  -3   3   6     7329.52     7664.14    184.72 o 
  -1   3   6     9772.29     9570.56    211.97 o 
   1   3   6      377.25      412.88     41.12 o 
   3   3   6      505.76      430.99     36.31 o 
   5   3   6      404.56      399.55     49.16 o 
   7   3   6     1474.01     1569.88     77.93 o 
   9   3   6     8124.27     8238.19    247.25 o 
  11   3   6      700.72      729.23     82.63 o 
  13   3   6       13.39       -1.47     69.86 o 
  15   3   6     3192.03     3261.13    180.46 o 
  17   3   6     2315.86     2305.95    222.52 o 
  19   3   6      122.88     -137.08    150.09 o 
 -28   4   6       28.97        2.08    118.81 o 
 -26   4   6      105.58      -22.65    122.66 o 
 -24   4   6      364.91      380.40     87.58 o 
 -22   4   6     2487.38     2619.99    134.14 o 
 -20   4   6     6856.02     7295.40    231.83 o 
 -18   4   6     9775.60     9841.52    263.87 o 
 -16   4   6     2210.61     2191.61     96.12 o 
 -14   4   6      594.92      649.53     59.23 o 
 -12   4   6        6.80      -35.86     35.86 o 
 -10   4   6     8938.47     8559.47    196.40 o 
  -8   4   6    17657.41    16743.04    352.89 o 
  -6   4   6     9396.81     8935.81    201.28 o 
  -4   4   6     2059.26     1861.36     69.89 o 
  -2   4   6     5963.44     5428.96    137.29 o 
   0   4   6      471.26      517.53     45.58 o 
   2   4   6     6796.02     6359.57    158.26 o 
   4   4   6     1255.97     1282.72     65.71 o 
   6   4   6       61.19       40.52     55.79 o 
   8   4   6      241.69      285.52     68.82 o 
  10   4   6      359.67      382.54     75.02 o 
  12   4   6     2017.98     2087.30    121.44 o 
  14   4   6     2005.96     2024.51    129.18 o 
  16   4   6       18.19       62.25    106.31 o 
  18   4   6      273.18      146.56    119.00 o 
 -27   5   6      239.62      104.53    137.33 o 
 -25   5   6      413.84      189.80    142.47 o 
 -23   5   6       10.84      -40.54    113.81 o 
 -21   5   6     5684.91     5956.75    248.85 o 
 -19   5   6    21332.53    22010.89    681.87 o 
 -17   5   6     3032.71     3291.05    146.18 o 
 -15   5   6      574.75      657.71     81.35 o 
 -13   5   6     3858.81     3932.04    137.26 o 
 -11   5   6      204.09      233.90     58.06 o 
  -9   5   6    12820.55    12025.46    296.18 o 
  -7   5   6     9155.43     8588.97    281.67 o 
  -5   5   6     1717.17     1524.87     64.00 o 
  -3   5   6     3558.72     3355.84    105.46 o 
  -1   5   6       73.58       69.85     38.96 o 
   1   5   6    21073.72    19516.86    415.06 o 
   3   5   6    10182.61     9336.38    271.80 o 
   5   5   6       46.53       32.91     52.75 o 
   7   5   6       76.76      -41.41     63.45 o 
   9   5   6       78.47       55.64     72.78 o 
  11   5   6     3697.99     3460.17    190.08 o 
  13   5   6     7417.45     7613.83    299.18 o 
  15   5   6     1896.75     2001.53    163.90 o 
  17   5   6      794.80      634.28    139.49 o 
 -24   6   6     1136.66     1344.17    300.93 o 
 -22   6   6       10.70      -61.95    113.47 o 
 -20   6   6      390.48      280.25     96.92 o 
 -18   6   6     1971.44     2372.10    189.08 o 
 -16   6   6      422.78      294.55     86.44 o 
 -14   6   6     1602.71     1759.47    103.98 o 
 -12   6   6     1002.79     1066.53    141.20 o 
 -10   6   6     9856.74    10261.16    331.42 o 
  -8   6   6    16067.49    15496.67    456.55 o 
  -6   6   6      319.88      250.98     61.12 o 
  -4   6   6       54.92       48.51     47.52 o 
  -2   6   6      151.94      233.67     51.53 o 
   0   6   6     7217.64     6737.33    174.60 o 
   2   6   6    16362.88    15647.42    381.00 o 
   4   6   6    13423.87    12834.62    324.34 o 
   6   6   6     3413.38     3310.64    200.17 o 
   8   6   6     1951.61     2144.41    136.05 o 
  10   6   6       10.67       66.06     82.92 o 
  12   6   6     2908.72     3163.61    280.16 o 
  14   6   6     1831.21     1890.78    168.95 o 
 -21   7   6       24.41      -90.44    124.82 o 
 -19   7   6     2314.18     2311.95    179.83 o 
 -17   7   6       44.23       69.35     97.90 o 
 -15   7   6      292.64       70.58     81.96 o 
 -13   7   6       91.88      100.58     76.86 o 
 -11   7   6      222.20      245.67     74.93 o 
  -9   7   6     2476.57     2825.50    127.53 o 
  -7   7   6      658.89      676.41     80.14 o 
  -5   7   6      316.33      191.93     66.17 o 
  -3   7   6        2.31       89.93     63.07 o 
  -1   7   6      727.85      831.71     79.21 o 
   1   7   6    11053.27    10951.79    288.78 o 
   3   7   6     6130.11     5978.98    188.45 o 
   5   7   6      316.53      253.87    114.31 o 
   7   7   6      252.47      347.01    116.41 o 
   9   7   6        4.25       33.92    108.10 o 
  11   7   6     1004.40     1039.41    149.41 o 
 -16   8   6       12.57      -61.29    132.09 o 
 -14   8   6      180.37       34.69     99.38 o 
 -12   8   6     1169.85     1206.46    125.26 o 
 -10   8   6       74.80       75.94     79.31 o 
  -8   8   6       13.60      -72.51     72.51 o 
  -6   8   6      729.38      717.02     90.26 o 
  -4   8   6      230.92      158.49    118.11 o 
  -2   8   6       43.96       32.89     76.86 o 
   0   8   6      589.56      601.54    139.88 o 
   2   8   6     1209.46     1447.24    145.66 o 
   4   8   6       22.59       55.65    109.42 o 
   6   8   6      462.61      377.19    125.75 o 
  -9   9   6       69.31      144.20    228.07 o 
  -7   9   6       61.58       35.38    145.34 o 
  -5   9   6      513.63      870.31    169.05 o 
  -3   9   6       44.46      -64.08    141.35 o 
  -1   9   6      834.46      995.46    179.85 o 
 -31   1   7       26.30      -60.27    119.00 o 
 -29   1   7      366.88      333.60    129.85 o 
 -27   1   7     1832.53     1797.46    113.47 o 
 -25   1   7     1455.96     1527.95     99.85 o 
 -23   1   7     2925.81     2869.22    122.77 o 
 -21   1   7     2094.47     2161.13     91.76 o 
 -19   1   7       18.24      -15.66     39.57 o 
 -17   1   7      209.45       76.30     44.61 o 
 -15   1   7     8054.60     6928.85    158.56 o 
 -13   1   7    12978.59    11377.09    242.20 o 
 -11   1   7    11466.39    10598.24    228.62 o 
  -9   1   7    11013.59    12191.85    338.82 o 
  -7   1   7      978.10     1094.84     57.16 o 
  -5   1   7     3371.49     3670.48     86.33 o 
  -3   1   7     4342.32     5037.44     94.75 o 
  -1   1   7     7331.88     8949.65    168.58 o 
   1   1   7      477.85      488.69     32.75 o 
   3   1   7       74.79       73.06     28.11 o 
   5   1   7     2834.57     2795.65     97.55 o 
   7   1   7     1055.06     1145.37     55.85 o 
   9   1   7     2728.82     2989.22    103.78 o 
  11   1   7     5826.66     5839.05    173.58 o 
  13   1   7      235.10      146.10     76.26 o 
  15   1   7      134.62       88.86     73.26 o 
  17   1   7       56.19        1.22     87.58 o 
  19   1   7     1401.27      811.14    270.32 o 
 -30   2   7        1.12      -73.42    147.85 o 
 -28   2   7        3.94      -54.98     88.88 o 
 -26   2   7      777.20      805.18     87.42 o 
 -24   2   7     1610.24     1698.95     91.19 o 
 -22   2   7      109.32      129.63     50.09 o 
 -20   2   7       16.10      -47.86     47.86 o 
 -18   2   7     3489.13     3117.21    106.54 o 
 -16   2   7    25886.64    22893.71    516.18 o 
 -14   2   7    44423.34    41767.36    971.35 o 
 -12   2   7    33280.25    32107.74    647.35 o 
 -10   2   7     8881.64     8543.42    172.78 o 
  -8   2   7       16.88      -23.58     26.16 o 
  -6   2   7     6597.85     6942.94    173.84 o 
  -4   2   7    16693.29    18702.62    386.16 o 
  -2   2   7    44944.96    52028.45   1038.79 o 
   0   2   7    63090.44    72059.82   1319.97 o 
   2   2   7    28548.20    31993.75    598.57 o 
   4   2   7     9268.28     9979.83    222.24 o 
   6   2   7      288.52      363.46     44.86 o 
   8   2   7     6355.19     6953.71    172.49 o 
  10   2   7      139.67      185.28     55.38 o 
  12   2   7       20.37      -62.74     62.74 o 
  14   2   7       40.68       -1.30     91.20 o 
  16   2   7     1647.78     1584.23    127.64 o 
  18   2   7      528.66      544.94    130.61 o 
 -29   3   7       87.64      105.50    127.44 o 
 -27   3   7      698.83      708.64     95.78 o 
 -25   3   7     2519.37     2694.02    190.96 o 
 -23   3   7     4197.02     4195.00    143.86 o 
 -21   3   7     1171.19     1260.71     81.34 o 
 -19   3   7       29.90      -48.75     48.75 o 
 -17   3   7     5006.04     4828.81    143.76 o 
 -15   3   7    15709.60    15128.32    355.54 o 
 -13   3   7    20636.79    19495.73    445.03 o 
 -11   3   7    19034.23    18084.00    347.71 o 
  -9   3   7     5154.37     5074.60    126.03 o 
  -7   3   7       67.27       21.53     29.31 o 
  -5   3   7    15131.06    15009.20    318.16 o 
  -3   3   7    24900.15    25086.62    542.22 o 
  -1   3   7    26690.39    28093.09    574.42 o 
   1   3   7    30272.16    31388.40    883.97 o 
   3   3   7       62.63       77.38     38.75 o 
   5   3   7     3414.45     3557.83    119.48 o 
   7   3   7      934.89      967.91     69.85 o 
   9   3   7     7738.63     8548.90    257.83 o 
  11   3   7     3723.56     3794.67    157.16 o 
  13   3   7       10.50       24.95     73.10 o 
  15   3   7        6.72      -35.76    127.92 o 
  17   3   7     1041.88      896.00    169.96 o 
 -28   4   7      507.77      523.53    182.74 o 
 -26   4   7     2072.29     2378.68    140.65 o 
 -24   4   7     4069.90     4298.22    156.38 o 
 -22   4   7     3955.38     4285.29    151.27 o 
 -20   4   7     6188.55     6475.16    189.14 o 
 -18   4   7     3781.58     3765.91    130.85 o 
 -16   4   7      214.06      163.72     64.33 o 
 -14   4   7     4539.08     4325.03    154.75 o 
 -12   4   7     5221.86     4905.77    147.77 o 
 -10   4   7     2770.10     2797.56    103.05 o 
  -8   4   7      206.04      202.67     40.28 o 
  -6   4   7     2563.41     2446.64     76.06 o 
  -4   4   7      542.94      511.46     50.55 o 
  -2   4   7     1195.92     1215.94     61.49 o 
   0   4   7      882.61     1033.76     59.87 o 
   2   4   7     1306.97     1368.65     68.73 o 
   4   4   7     4650.85     4134.67    122.88 o 
   6   4   7    12375.83    12110.71    340.48 o 
   8   4   7    17518.78    17481.31    472.73 o 
  10   4   7     7052.06     6997.08    231.76 o 
  12   4   7     3025.99     2994.41    149.20 o 
  14   4   7      582.69      609.21    118.90 o 
  16   4   7      339.33       91.89    111.43 o 
 -27   5   7        4.33       39.51    121.75 o 
 -25   5   7       70.83       27.16    114.62 o 
 -23   5   7      306.18      143.42    110.60 o 
 -21   5   7      442.36      392.29    132.91 o 
 -19   5   7      220.81       54.65    111.39 o 
 -17   5   7      234.21      122.09     74.64 o 
 -15   5   7        5.77      -64.01     64.01 o 
 -13   5   7       24.21       52.44     57.23 o 
 -11   5   7      185.90       98.04     54.10 o 
  -9   5   7      100.10       66.08     51.51 o 
  -7   5   7      590.15      489.23     53.51 o 
  -5   5   7      296.51      306.29     48.93 o 
  -3   5   7      347.44      381.33     51.27 o 
  -1   5   7     1468.13     1401.44     72.75 o 
   1   5   7      379.39      318.13     53.22 o 
   3   5   7      144.70       61.62     54.57 o 
   5   5   7     1706.99     1644.65     93.53 o 
   7   5   7     1441.57     1398.81    105.62 o 
   9   5   7      924.38      862.01     99.23 o 
  11   5   7      348.31      363.38     93.35 o 
  13   5   7       84.52       16.32    108.73 o 
  15   5   7        7.92     -112.96    112.96 o 
 -24   6   7      212.06      -66.88    136.54 o 
 -22   6   7       24.69     -110.21    110.21 o 
 -20   6   7       33.72       32.28     91.10 o 
 -18   6   7      171.46       86.44     91.40 o 
 -16   6   7      582.47      451.76    112.12 o 
 -14   6   7     1033.02     1168.27    121.01 o 
 -12   6   7     2065.01     2313.00    112.56 o 
 -10   6   7      420.03      473.67     69.78 o 
  -8   6   7       60.27       27.88     58.17 o 
  -6   6   7       15.78        8.18     53.94 o 
  -4   6   7     1149.98     1166.52     84.36 o 
  -2   6   7     1151.18     1102.90     73.04 o 
   0   6   7      122.35       31.67     58.82 o 
   2   6   7      297.56      253.30     66.82 o 
   4   6   7      544.26      486.42     84.37 o 
   6   6   7        3.44       62.83     96.41 o 
   8   6   7      424.34      248.88     90.88 o 
  10   6   7       60.52      223.10    113.24 o 
  12   6   7      128.33      111.87    118.70 o 
 -21   7   7      107.04       -2.90    126.35 o 
 -19   7   7      481.90      512.97    133.25 o 
 -17   7   7      741.09      807.60    133.28 o 
 -15   7   7     2973.85     3382.47    164.05 o 
 -13   7   7     2022.99     2222.94    123.13 o 
 -11   7   7      911.55      879.40    103.71 o 
  -9   7   7     1450.37     1512.01    101.71 o 
  -7   7   7      266.69      190.87     70.99 o 
  -5   7   7     2989.59     3052.78    130.40 o 
  -3   7   7     5362.57     5386.54    175.43 o 
  -1   7   7     7016.19     6598.63    242.65 o 
   1   7   7     3415.75     3602.22    144.36 o 
   3   7   7      995.41     1071.53    131.74 o 
   5   7   7      114.40       68.68    103.16 o 
   7   7   7      119.52      282.93    116.35 o 
   9   7   7      238.96      210.45    122.45 o 
 -16   8   7      213.41      224.40    129.66 o 
 -14   8   7     1183.10     1381.47    159.58 o 
 -12   8   7     1579.14     1733.06    162.75 o 
 -10   8   7      562.05      683.08    107.94 o 
  -8   8   7        2.05      -73.33     73.33 o 
  -6   8   7      448.45      466.39     85.52 o 
  -4   8   7      913.49      963.99    104.75 o 
  -2   8   7     1366.21     1400.83    394.87 o 
   0   8   7      498.39      549.32    123.21 o 
   2   8   7      109.14      264.94    110.22 o 
   4   8   7      480.60      615.61    133.80 o 
   6   8   7     3032.18     2480.39    343.62 o 
 -32   0   8      312.77      503.88    193.41 o 
 -30   0   8      326.94      315.97    178.44 o 
 -28   0   8     4817.08     5143.08    267.75 o 
 -26   0   8     2262.72     2115.08    163.08 o 
 -24   0   8       35.41       85.06     83.89 o 
 -22   0   8      450.14      418.94    135.25 o 
 -20   0   8     4947.83     4241.29    406.23 o 
 -18   0   8     5233.72     4483.76    166.55 o 
 -16   0   8    30630.29    25395.14    643.22 o 
 -14   0   8     7063.09     6553.25    280.23 o 
 -12   0   8    54736.78    52765.66   3435.61 o 
 -10   0   8     9926.08    10216.29    661.52 o 
  -8   0   8     8366.99     8506.14    394.34 o 
  -6   0   8    47135.96    57573.55   1633.57 o 
  -2   0   8     2142.74     2258.54     86.02 o 
   0   0   8     5905.59     7169.08    235.00 o 
   2   0   8    12172.33    14142.18    432.36 o 
   4   0   8    70044.07    79242.43   2256.98 o 
   6   0   8    66733.32    74391.30   2126.59 o 
   8   0   8     1165.02     1347.83    108.22 o 
  10   0   8       80.63        3.67     75.22 o 
  12   0   8       35.04      -81.22     81.22 o 
  14   0   8     3414.47     3710.06    319.17 o 
  16   0   8     2168.35     1877.86    191.38 o 
  18   0   8      764.41      548.40    265.20 o 
 -31   1   8       25.34       57.09    123.86 o 
 -29   1   8      439.37      441.37    102.45 o 
 -27   1   8     3070.84     3247.56    143.99 o 
 -25   1   8       34.91       61.89     62.15 o 
 -23   1   8     7567.91     7512.67    225.57 o 
 -21   1   8      437.08      384.32     51.43 o 
 -19   1   8      599.20      514.60     51.99 o 
 -17   1   8    22632.45    19651.75    524.85 o 
 -15   1   8     1793.55     1497.91     59.25 o 
 -13   1   8     4630.04     4027.45    103.12 o 
 -11   1   8     2114.32     1780.29     81.28 o 
  -9   1   8    33004.96    34735.45    893.08 o 
  -7   1   8    82372.04    91267.48   2136.78 o 
  -5   1   8    46031.16    54647.52    883.30 o 
  -3   1   8      294.94      342.02     24.33 o 
  -1   1   8       14.78       23.18     22.79 o 
   1   1   8      102.39       52.47     26.52 o 
   3   1   8    16394.29    18096.67    353.16 o 
   5   1   8    16133.00    17605.97    347.10 o 
   7   1   8     3059.42     3204.45    107.19 o 
   9   1   8      555.97      672.66     62.74 o 
  11   1   8       78.86       59.35     56.14 o 
  13   1   8      620.58      587.14     81.03 o 
  15   1   8     2867.53     2641.08    149.54 o 
  17   1   8     1255.54      960.69    190.70 o 
 -30   2   8       19.51     -111.09    119.91 o 
 -28   2   8      731.23     1001.71    112.37 o 
 -26   2   8      277.88      214.20     72.30 o 
 -24   2   8      428.30      397.86     62.34 o 
 -22   2   8     1285.01     1237.04     87.02 o 
 -20   2   8        7.66       -8.66     46.98 o 
 -18   2   8     1300.08     1230.96     68.98 o 
 -16   2   8    11042.79     9982.43    244.35 o 
 -14   2   8      905.46      836.58     50.25 o 
 -12   2   8     4894.01     4609.21    115.34 o 
 -10   2   8      852.72      897.17     43.18 o 
  -8   2   8     3168.55     3317.26     90.91 o 
  -6   2   8    22232.69    22172.88    613.62 o 
  -4   2   8     5830.05     6523.21    141.88 o 
  -2   2   8     1565.29     1844.16     62.66 o 
   0   2   8      673.69      695.38     39.81 o 
   2   2   8     1110.57     1196.55     52.25 o 
   4   2   8     3499.49     3769.12    107.96 o 
   6   2   8     2252.79     2334.26    117.55 o 
   8   2   8     1584.99     1578.25     98.76 o 
  10   2   8     1991.70     2004.90    136.51 o 
  12   2   8       28.30       -1.74     79.63 o 
  14   2   8      851.46      665.88    104.24 o 
  16   2   8     1967.51     1868.87    164.00 o 
  18   2   8       13.37      -64.83    126.15 o 
 -29   3   8      199.96      199.36    134.52 o 
 -27   3   8     2462.89     2454.33    136.24 o 
 -25   3   8      517.05      592.20     77.48 o 
 -23   3   8        0.71      -57.59     57.59 o 
 -21   3   8     1659.70     1749.87    111.83 o 
 -19   3   8      953.91     1053.10     73.08 o 
 -17   3   8     2357.21     2446.46    132.05 o 
 -15   3   8     2894.80     2628.78     95.66 o 
 -13   3   8        7.48      -25.20     55.84 o 
 -11   3   8     5546.10     5155.36    131.69 o 
  -9   3   8    28861.38    27184.56    554.75 o 
  -7   3   8    12727.15    12156.52    261.99 o 
  -5   3   8     7130.01     7040.32    167.34 o 
  -3   3   8    18920.12    19243.86    403.46 o 
  -1   3   8     3028.88     3281.36    100.30 o 
   1   3   8     1102.98     1240.61     62.98 o 
   3   3   8      230.83      308.91     47.23 o 
   5   3   8     1747.86     2124.61    101.47 o 
   7   3   8      706.53      788.69     79.77 o 
   9   3   8     2358.14     2564.66    126.26 o 
  11   3   8      322.82      316.56     78.55 o 
  13   3   8      216.28      178.86    105.51 o 
  15   3   8      683.36      729.66    161.28 o 
  17   3   8      334.52      290.31    162.09 o 
 -28   4   8       19.16       -1.37    154.92 o 
 -26   4   8       36.77      -73.93    102.08 o 
 -24   4   8      484.94      559.24     96.31 o 
 -22   4   8      171.75      151.31    104.80 o 
 -20   4   8     5430.73     5163.07    186.33 o 
 -18   4   8     1994.96     2018.49    154.13 o 
 -16   4   8      202.99      114.17     65.14 o 
 -14   4   8      856.57      826.98     77.02 o 
 -12   4   8     1291.96     1190.72     74.08 o 
 -10   4   8    16385.48    14962.54    355.62 o 
  -8   4   8    11844.38    10667.02    238.99 o 
  -6   4   8     4008.40     3641.65    109.62 o 
  -4   4   8     4449.67     4159.67    129.32 o 
  -2   4   8     2513.73     2491.86    109.20 o 
   0   4   8      793.50      911.39     60.53 o 
   2   4   8    13415.04    13256.28    296.10 o 
   4   4   8     6774.44     6546.56    170.52 o 
   6   4   8     3299.01     3368.02    143.81 o 
   8   4   8     6233.35     6430.40    258.79 o 
  10   4   8      355.91      257.47    111.12 o 
  12   4   8     1414.97     1318.46    136.05 o 
  14   4   8      126.54      -52.49    113.90 o 
  16   4   8       34.16     -235.08    235.08 o 
 -27   5   8      571.21      359.57    126.60 o 
 -25   5   8     1721.25     2273.18    310.95 o 
 -23   5   8       39.15      146.11     90.06 o 
 -21   5   8     2065.24     2204.31    133.99 o 
 -19   5   8     5055.29     5432.90    198.95 o 
 -17   5   8     3578.72     3745.67    157.26 o 
 -15   5   8      873.68      863.95     86.77 o 
 -13   5   8     3073.22     3114.50    124.96 o 
 -11   5   8      269.51      242.85     58.43 o 
  -9   5   8    15109.87    13504.05    376.58 o 
  -7   5   8     3744.14     3587.16    113.95 o 
  -5   5   8      549.27      661.17     58.75 o 
  -3   5   8      878.71      804.24     69.96 o 
  -1   5   8     1136.97     1120.39     69.75 o 
   1   5   8    13394.47    12572.17    287.20 o 
   3   5   8    14658.52    13719.99    342.16 o 
   5   5   8     4697.15     4374.99    152.45 o 
   7   5   8     5649.27     5518.85    205.01 o 
   9   5   8     2256.19     2262.51    186.06 o 
  11   5   8     1895.63     2168.90    162.86 o 
  13   5   8     2877.62     2758.74    187.81 o 
 -24   6   8      252.76      216.19    129.71 o 
 -22   6   8       92.28       41.58    121.73 o 
 -20   6   8     5679.77     6269.43    230.13 o 
 -18   6   8     2137.36     2525.08    144.74 o 
 -16   6   8     2906.78     3412.33    159.88 o 
 -14   6   8     4827.42     4892.69    167.92 o 
 -12   6   8      292.26      168.88     79.71 o 
 -10   6   8     3763.12     3599.37    155.42 o 
  -8   6   8    10539.88    10454.86    275.47 o 
  -6   6   8     6324.96     5802.78    179.28 o 
  -4   6   8     1338.09     1339.81     82.20 o 
  -2   6   8     4612.56     4131.35    131.50 o 
   0   6   8      165.95       76.59     60.81 o 
   2   6   8     4525.39     4021.26    160.60 o 
   4   6   8      962.93      929.21     85.74 o 
   6   6   8      437.69      466.75     92.26 o 
   8   6   8       41.36      -31.43    101.07 o 
  10   6   8      555.59      509.42    131.09 o 
  12   6   8     4355.55     4443.35    345.61 o 
 -21   7   8      707.75      599.04    241.13 o 
 -19   7   8     1409.34     1599.41    162.15 o 
 -17   7   8     1168.43     1365.31    150.11 o 
 -15   7   8     1700.30     1780.01    136.53 o 
 -13   7   8     3473.13     3943.25    179.43 o 
 -11   7   8       67.42       29.73     74.56 o 
  -9   7   8     1584.75     1606.79    107.46 o 
  -7   7   8       70.04       68.61     68.03 o 
  -5   7   8       21.31       90.74     67.22 o 
  -3   7   8      170.54      132.06     67.61 o 
  -1   7   8      119.63      100.28     68.29 o 
   1   7   8     1281.17     1236.77     98.10 o 
   3   7   8     1020.42     1095.87    221.11 o 
   5   7   8       26.20       25.93    107.11 o 
   7   7   8       37.48      -55.52    111.41 o 
   9   7   8       10.21     -209.13    209.13 o 
 -16   8   8      117.42       30.87    125.86 o 
 -14   8   8      333.69      535.12    135.17 o 
 -12   8   8      905.18     1159.12    147.82 o 
 -10   8   8      184.17      275.15    117.22 o 
  -8   8   8       51.36      -22.34    107.30 o 
  -6   8   8     1444.67     1607.70    152.62 o 
  -4   8   8     1745.48     2101.37    200.30 o 
  -2   8   8       28.50      -40.62    161.58 o 
   0   8   8       66.21      -51.88    104.96 o 
   2   8   8     1591.82     1640.44    161.66 o 
   4   8   8       82.54      -70.06    140.52 o 
 -31   1   9      986.53     1028.46    154.99 o 
 -29   1   9      702.70      595.52    103.22 o 
 -27   1   9       26.04      127.19     71.28 o 
 -25   1   9     1108.85     1041.61     86.93 o 
 -23   1   9      285.59      205.95     58.93 o 
 -21   1   9      438.90      572.07     54.53 o 
 -19   1   9      193.33      130.33     45.51 o 
 -17   1   9      164.93       50.11     38.97 o 
 -15   1   9      392.28      372.58     40.39 o 
 -13   1   9       42.37      -29.30     29.30 o 
 -11   1   9      402.33      470.53     55.82 o 
  -9   1   9      306.51      344.45     33.70 o 
  -7   1   9     2469.43     2680.37     69.62 o 
  -5   1   9    27743.82    33170.22    544.12 o 
  -3   1   9    34186.48    40691.71    709.47 o 
  -1   1   9    23488.04    26955.61    477.88 o 
   1   1   9    11883.32    13177.57    246.89 o 
   3   1   9     2376.83     2562.69     91.63 o 
   5   1   9        6.86      -42.72     42.72 o 
   7   1   9     3432.23     3666.04    120.36 o 
   9   1   9     3721.06     3953.75    129.14 o 
  11   1   9     5302.45     5461.70    196.72 o 
  13   1   9     5335.42     5607.74    267.85 o 
  15   1   9      447.74      398.29    126.30 o 
  17   1   9      405.42      402.11    198.33 o 
 -30   2   9      512.97      641.40    193.79 o 
 -28   2   9        2.16      -87.01     87.01 o 
 -26   2   9       31.43        9.44     67.87 o 
 -24   2   9      677.42      745.27     68.09 o 
 -22   2   9     4137.13     3802.06    127.83 o 
 -20   2   9       24.51       50.20     49.16 o 
 -18   2   9     1047.73      871.12     75.42 o 
 -16   2   9     3634.59     3209.80    106.52 o 
 -14   2   9    31565.56    30469.50    619.33 o 
 -12   2   9    29466.13    27883.31    567.62 o 
 -10   2   9     9898.62     9338.01    189.66 o 
  -8   2   9     2632.72     2830.53     84.54 o 
  -6   2   9     3015.09     3130.01     84.51 o 
  -4   2   9    11966.24    12986.31    260.61 o 
  -2   2   9    19726.00    21627.85    418.38 o 
   0   2   9    23320.32    27363.81    524.37 o 
   2   2   9    10993.08    12266.39    278.62 o 
   4   2   9     1004.45     1073.47     64.06 o 
   6   2   9      473.22      531.76     56.89 o 
   8   2   9     5513.59     5820.53    194.71 o 
  10   2   9     8808.84     9082.01    331.54 o 
  12   2   9     1978.20     2097.88    134.02 o 
  14   2   9      219.20      362.35    124.65 o 
  16   2   9       28.32      -30.92    127.30 o 
 -29   3   9      162.97      240.36    102.82 o 
 -27   3   9      228.96      279.77     80.03 o 
 -25   3   9     2924.07     3158.62    128.91 o 
 -23   3   9     3728.24     3718.12    133.97 o 
 -21   3   9     1459.59     1431.89     84.70 o 
 -19   3   9      617.87      646.04     63.16 o 
 -17   3   9      906.69      840.35     76.12 o 
 -15   3   9     4608.02     4206.03    149.14 o 
 -13   3   9    10584.98    10559.67    495.22 o 
 -11   3   9    27653.80    27592.75    566.15 o 
  -9   3   9     8260.01     7754.73    180.85 o 
  -7   3   9        1.47      -35.54     35.54 o 
  -5   3   9     6790.63     7355.33    176.14 o 
  -3   3   9    28702.01    32152.84    721.89 o 
  -1   3   9     9430.20     9888.25    226.94 o 
   1   3   9     6237.42     6754.41    169.26 o 
   3   3   9     5897.84     6339.52    163.36 o 
   5   3   9      390.72      365.09     61.43 o 
   7   3   9     3291.12     3423.76    145.10 o 
   9   3   9     5318.03     5318.17    191.83 o 
  11   3   9     8696.56     8520.26    322.05 o 
  13   3   9     2479.96     2669.21    220.50 o 
  15   3   9       83.95      -26.98    117.90 o 
 -28   4   9       99.22       25.05    116.05 o 
 -26   4   9      744.07      814.13    127.14 o 
 -24   4   9     3431.50     3826.54    198.08 o 
 -22   4   9     7566.85     7981.60    254.66 o 
 -20   4   9     1975.83     2037.60    119.67 o 
 -18   4   9      716.48      684.08     82.14 o 
 -16   4   9      837.45      854.94     81.65 o 
 -14   4   9     1145.15     1169.15     78.04 o 
 -12   4   9     1941.11     2084.55    114.67 o 
 -10   4   9      968.04      978.35     68.52 o 
  -8   4   9     1021.77     1056.76     62.94 o 
  -6   4   9     1339.11     1471.82     72.36 o 
  -4   4   9     7162.19     6904.98    173.22 o 
  -2   4   9     8303.20     7658.76    188.90 o 
   0   4   9     7625.81     7391.21    194.77 o 
   2   4   9     1939.17     2003.94     88.43 o 
   4   4   9      313.54      252.75     63.00 o 
   6   4   9     2046.01     2037.09    175.44 o 
   8   4   9     4290.90     4483.01    298.62 o 
  10   4   9     4992.67     4464.36    191.34 o 
  12   4   9     1415.69     1152.13    134.82 o 
  14   4   9      137.59       58.62    152.62 o 
 -27   5   9      138.24       14.28    135.58 o 
 -25   5   9      885.64     1152.80    143.74 o 
 -23   5   9     1391.40     1586.12    197.74 o 
 -21   5   9      796.21      860.72    106.48 o 
 -19   5   9      118.56      313.06     87.16 o 
 -17   5   9        4.88      -73.03     73.03 o 
 -15   5   9      200.73      198.22     64.83 o 
 -13   5   9     3725.22     3819.41    136.35 o 
 -11   5   9     5948.65     5882.29    201.19 o 
  -9   5   9     3724.71     3398.22    128.28 o 
  -7   5   9     3646.38     3222.00    110.83 o 
  -5   5   9     1144.26     1082.67     82.85 o 
  -3   5   9      680.28      601.44     62.26 o 
  -1   5   9      909.00      862.42     68.67 o 
   1   5   9      803.31      772.63     69.43 o 
   3   5   9       78.93       83.25     62.80 o 
   5   5   9        1.55      -48.91     73.59 o 
   7   5   9      156.77      123.86     81.40 o 
   9   5   9       21.90     -121.40    121.40 o 
  11   5   9        6.73      -40.24    109.50 o 
  13   5   9      173.38       15.91    227.13 o 
 -24   6   9        7.15     -119.78    119.78 o 
 -22   6   9        3.20      126.10    118.60 o 
 -20   6   9       34.93        4.46    110.12 o 
 -18   6   9        1.56       45.42     88.05 o 
 -16   6   9      125.90       22.76     74.48 o 
 -14   6   9      188.51       88.50     81.43 o 
 -12   6   9       78.69       53.18     76.93 o 
 -10   6   9      158.64       72.75     64.13 o 
  -8   6   9      786.01      864.50     84.69 o 
  -6   6   9     1315.06     1251.79     89.61 o 
  -4   6   9     1891.77     1876.46     97.56 o 
  -2   6   9     4681.82     4453.46    141.09 o 
   0   6   9     3301.64     3329.97    135.71 o 
   2   6   9      936.31      985.34    127.63 o 
   4   6   9      102.52        6.35     70.23 o 
   6   6   9      134.89       90.56    100.90 o 
   8   6   9      486.95      290.46    122.86 o 
  10   6   9      603.23      745.49    146.96 o 
 -21   7   9      608.46      813.25    148.34 o 
 -19   7   9      235.17      329.37    130.56 o 
 -17   7   9     1147.52     1304.01    362.09 o 
 -15   7   9     1797.17     2355.72    187.49 o 
 -13   7   9     4815.57     4870.97    201.89 o 
 -11   7   9     6176.31     6416.92    207.17 o 
  -9   7   9     3187.26     3340.66    145.74 o 
  -7   7   9      973.07     1072.70    121.59 o 
  -5   7   9      194.05      186.35     73.80 o 
  -3   7   9      374.47      385.46     77.68 o 
  -1   7   9      485.86      340.81     79.82 o 
   1   7   9      618.14      461.73    118.31 o 
   3   7   9      110.85       -4.97    108.02 o 
   5   7   9        1.36      -28.75    112.51 o 
   7   7   9      598.05      742.40    169.41 o 
 -16   8   9        6.37       51.79    128.79 o 
 -14   8   9     1834.34     2544.62    191.64 o 
 -12   8   9     1493.85     1937.70    222.67 o 
 -10   8   9     1078.03     1102.75    147.44 o 
  -8   8   9     1166.21     1226.27    147.58 o 
  -6   8   9        2.41     -120.95    120.95 o 
  -4   8   9      536.25      667.51    176.64 o 
  -2   8   9     1006.02     1162.76    281.68 o 
   0   8   9     1402.98     1526.30    161.65 o 
   2   8   9      409.35      132.98    221.25 o 
 -32   0  10        2.34      -28.22    185.26 o 
 -30   0  10      488.44      616.97    192.08 o 
 -28   0  10     5119.52     5725.56    350.44 o 
 -26   0  10     9548.89    10128.03    413.42 o 
 -24   0  10     1964.67     1887.03    325.82 o 
 -22   0  10     3067.83     2876.83    303.09 o 
 -20   0  10     2307.25     2206.86    131.31 o 
 -18   0  10     5203.72     4745.94    176.97 o 
 -16   0  10     1283.01     1274.23    103.14 o 
 -14   0  10     2598.66     2494.86    195.63 o 
 -12   0  10     2597.43     2191.80    102.86 o 
 -10   0  10    11681.68    13218.08    487.80 o 
  -8   0  10    19377.36    21308.86    762.35 o 
  -6   0  10    50710.57    58550.10   1430.66 o 
  -4   0  10    13941.13    17226.55    391.57 o 
  -2   0  10     4705.65     5628.57    170.66 o 
   0   0  10     6339.32     6893.81    251.13 o 
   2   0  10    23287.82    26247.59    779.42 o 
   4   0  10    48558.50    52804.56   1525.29 o 
   6   0  10    26251.69    28299.07    846.11 o 
   8   0  10     7560.77     7625.95    281.41 o 
  10   0  10     3318.03     3235.70    257.15 o 
  12   0  10     1366.45     1452.57    134.12 o 
  14   0  10     2406.67     2308.20    322.98 o 
  16   0  10     4419.81     2931.99    376.40 o 
 -31   1  10      131.45       -9.17    114.92 o 
 -29   1  10     2988.44     2983.74    255.04 o 
 -27   1  10     5036.98     5232.79    184.61 o 
 -25   1  10      151.77      -16.99     61.76 o 
 -23   1  10       22.22      -22.18     50.58 o 
 -21   1  10      150.51      136.50     67.40 o 
 -19   1  10     4598.10     4152.28    126.65 o 
 -17   1  10     9226.08     8467.77    194.41 o 
 -15   1  10     5761.00     5498.53    136.65 o 
 -13   1  10       13.75      -21.96     33.18 o 
 -11   1  10      126.51       59.35     34.54 o 
  -9   1  10      341.35      341.96     37.49 o 
  -7   1  10    33546.13    39665.82    649.11 o 
  -5   1  10    20370.76    24469.59    407.96 o 
  -3   1  10       31.38       -5.85     27.51 o 
  -1   1  10      895.74     1055.18     47.03 o 
   1   1  10     1024.87     1323.84     77.57 o 
   3   1  10     9751.77    10781.11    249.91 o 
   5   1  10    18766.00    20128.66    481.87 o 
   7   1  10     2826.07     2922.36    122.20 o 
   9   1  10       89.45       11.65     65.94 o 
  11   1  10      222.16       80.55     85.94 o 
  13   1  10     3304.74     3054.11    163.91 o 
  15   1  10     6388.94     6362.28    558.53 o 
 -30   2  10       19.90       34.91    120.10 o 
 -28   2  10     1450.37     1534.63    128.63 o 
 -26   2  10      644.61      708.67     84.63 o 
 -24   2  10      514.64      493.72     84.72 o 
 -22   2  10      817.38      796.10     70.35 o 
 -20   2  10     1226.05      981.67     70.89 o 
 -18   2  10    10331.76     9746.12    243.68 o 
 -16   2  10    11393.59    10771.61    262.67 o 
 -14   2  10      239.82      167.73     39.64 o 
 -12   2  10      399.60      313.54     40.09 o 
 -10   2  10     4838.42     5017.57    128.20 o 
  -8   2  10      158.89      132.53     43.22 o 
  -6   2  10    10496.76    11753.96    239.21 o 
  -4   2  10     4004.43     4438.42    120.90 o 
  -2   2  10      178.97      181.74     38.58 o 
   0   2  10     1078.96     1082.69     57.62 o 
   2   2  10      421.48      353.27     51.19 o 
   4   2  10     4674.10     4472.13    148.84 o 
   6   2  10       65.53       -0.27     60.46 o 
   8   2  10     2173.38     2289.02    114.37 o 
  10   2  10       80.50      -84.41     84.41 o 
  12   2  10      217.26      188.91     97.12 o 
  14   2  10     2105.20     1971.23    296.74 o 
 -31   3  10      114.17      278.48    138.05 o 
 -29   3  10       97.13       71.60    123.42 o 
 -27   3  10      131.87       79.88    154.05 o 
 -25   3  10      360.40      212.30     82.07 o 
 -23   3  10       31.03      -71.29     71.29 o 
 -21   3  10     1614.46     1647.33    104.41 o 
 -19   3  10      308.55      224.91     68.21 o 
 -17   3  10      430.91      362.46     79.46 o 
 -15   3  10      574.90      515.44     68.70 o 
 -13   3  10      672.16      608.56     58.68 o 
 -11   3  10      668.02      675.30     53.38 o 
  -9   3  10       10.39      -40.70     44.61 o 
  -7   3  10     1220.34     1109.80     74.52 o 
  -5   3  10      177.03       94.20     43.51 o 
  -3   3  10      213.63      169.19     41.46 o 
  -1   3  10        2.17       26.75     44.67 o 
   1   3  10     2074.96     2318.65     91.14 o 
   3   3  10      834.08      864.60     71.70 o 
   5   3  10       27.41      -59.32     59.32 o 
   7   3  10      450.10      280.13    110.11 o 
   9   3  10       78.30      197.70     89.25 o 
  11   3  10     1084.77      980.01    149.77 o 
  13   3  10      899.11      515.46    134.45 o 
 -28   4  10      202.29      319.23    120.66 o 
 -26   4  10      775.37      882.85    138.65 o 
 -24   4  10     3745.03     4075.81    171.33 o 
 -22   4  10      268.55       62.57     84.49 o 
 -20   4  10      968.39     1041.16    174.63 o 
 -18   4  10      128.74      170.40     72.49 o 
 -16   4  10      246.71       93.11     76.67 o 
 -14   4  10      375.99      293.33     62.11 o 
 -12   4  10      278.83       92.76     94.22 o 
 -10   4  10     9914.54     9755.76    251.23 o 
  -8   4  10     6690.54     6118.63    160.87 o 
  -6   4  10      143.74       48.59     47.81 o 
  -4   4  10     6033.23     5550.77    175.70 o 
  -2   4  10     1908.09     1720.56     82.68 o 
   0   4  10     9968.47     9404.19    226.10 o 
   2   4  10    10322.25    10313.21    246.33 o 
   4   4  10     4185.65     3958.00    161.03 o 
   6   4  10     5513.19     5168.80    342.00 o 
   8   4  10     6495.40     6120.62    348.88 o 
  10   4  10       83.14      108.69    142.08 o 
  12   4  10      858.10      745.96    175.81 o 
 -27   5  10      861.59      850.60    300.70 o 
 -25   5  10     2086.02     2474.46    266.76 o 
 -23   5  10     1399.88     1644.92    183.93 o 
 -21   5  10      800.97      704.18    103.49 o 
 -19   5  10      576.23      638.03     93.92 o 
 -17   5  10       72.63       37.34     76.24 o 
 -15   5  10     4364.50     4043.77    166.85 o 
 -13   5  10      791.17      654.70     87.50 o 
 -11   5  10     3558.74     3495.40    150.59 o 
  -9   5  10     7815.84     7313.85    208.78 o 
  -7   5  10    11241.22     9900.08    237.20 o 
  -5   5  10     7733.98     6858.60    180.01 o 
  -3   5  10     1918.07     2078.26     93.39 o 
  -1   5  10      403.60      391.25     74.09 o 
   1   5  10     4609.82     4085.46    146.56 o 
   3   5  10     4682.62     3992.33    148.42 o 
   5   5  10     5874.50     5250.07    199.69 o 
   7   5  10     5608.23     4944.89    313.22 o 
   9   5  10     2932.07     2438.90    228.87 o 
  11   5  10       54.71      -12.19    112.14 o 
 -24   6  10      262.92      291.85    148.44 o 
 -22   6  10      899.21      978.40    143.44 o 
 -20   6  10     8559.26     9923.35    596.80 o 
 -18   6  10    10706.05    12251.55    429.14 o 
 -16   6  10     3369.50     3509.80    202.00 o 
 -14   6  10     8484.85     8795.04    283.72 o 
 -12   6  10     4528.66     4247.55    181.85 o 
 -10   6  10     1927.96     1698.50    104.28 o 
  -8   6  10      879.61      711.20     81.30 o 
  -6   6  10     1532.98     1403.89     86.78 o 
  -4   6  10    10439.81     9603.36    238.79 o 
  -2   6  10     5254.60     4932.89    152.59 o 
   0   6  10       83.33       97.38     69.41 o 
   2   6  10     1393.01     1081.25     95.18 o 
   4   6  10       45.40       97.21    104.13 o 
   6   6  10      249.25      326.81    116.95 o 
   8   6  10      368.41      477.24    131.84 o 
 -21   7  10     2138.63     2810.90    254.12 o 
 -19   7  10     2248.91     2831.33    247.83 o 
 -17   7  10     1005.86     1199.84    194.88 o 
 -15   7  10     3680.92     4352.74    231.80 o 
 -13   7  10     2932.91     3626.94    315.34 o 
 -11   7  10       19.37      -76.63     76.63 o 
  -9   7  10      617.11      595.65     88.89 o 
  -7   7  10      979.58      836.78     93.65 o 
  -5   7  10     2251.69     2209.66    121.53 o 
  -3   7  10     2629.81     2449.37    165.86 o 
  -1   7  10      118.13       -9.22    101.49 o 
   1   7  10      121.62      195.97    114.12 o 
   3   7  10       21.51     -109.32    109.32 o 
   5   7  10       27.64     -135.38    135.38 o 
 -14   8  10      209.99      272.36    133.22 o 
 -12   8  10       14.07      -18.16    119.68 o 
 -10   8  10      646.03      776.73    141.61 o 
  -8   8  10      295.47      184.09    120.85 o 
  -6   8  10       51.70      -33.78    134.74 o 
  -4   8  10      663.52      630.60    161.29 o 
  -2   8  10      128.89      131.86    145.98 o 
 -31   1  11     1783.80     1852.58    316.82 o 
 -29   1  11     1487.91     1467.25    131.93 o 
 -27   1  11     1193.33     1044.07    102.09 o 
 -25   1  11      158.39       93.29     65.45 o 
 -23   1  11      390.46      447.32     61.60 o 
 -21   1  11      448.60      345.99     81.81 o 
 -19   1  11     1042.83     1028.43     74.39 o 
 -17   1  11      240.16      194.84     43.88 o 
 -15   1  11     1696.06     1616.06     68.55 o 
 -13   1  11     1154.33     1134.52     57.86 o 
 -11   1  11      304.80      258.62     50.91 o 
  -9   1  11       24.43       -3.54     30.26 o 
  -7   1  11     1912.08     2327.30     62.11 o 
  -5   1  11     5210.36     6092.84    128.90 o 
  -3   1  11     8044.00     8951.55    191.19 o 
  -1   1  11    10048.92    11798.45    267.06 o 
   1   1  11     8953.20     9994.49    260.87 o 
   3   1  11     3596.74     4104.03    144.62 o 
   5   1  11      749.30      708.75     78.32 o 
   7   1  11      524.56      336.25     75.76 o 
   9   1  11     2916.76     3021.17    147.93 o 
  11   1  11     1571.08     1442.46    123.89 o 
  13   1  11     1200.50     1106.46    147.53 o 
 -32   2  11     1353.26     1473.19    259.33 o 
 -30   2  11      890.11      994.96    198.44 o 
 -28   2  11      319.30      276.78     82.22 o 
 -26   2  11      725.81      765.50     89.35 o 
 -24   2  11     3421.05     3474.26    140.26 o 
 -22   2  11     8144.63     8266.45    220.35 o 
 -20   2  11    15841.57    15139.64    360.92 o 
 -18   2  11     2049.98     2132.04    104.71 o 
 -16   2  11       60.32       28.63     49.00 o 
 -14   2  11      728.56      711.60     60.88 o 
 -12   2  11     6125.44     6243.87    170.08 o 
 -10   2  11     3758.28     3854.45    123.56 o 
  -8   2  11      526.34      504.71     73.36 o 
  -6   2  11     2442.77     2620.40     90.90 o 
  -4   2  11     2932.79     3179.79     93.56 o 
  -2   2  11    12462.06    13343.85    273.93 o 
   0   2  11     6174.90     6727.25    158.82 o 
   2   2  11      619.33      671.92     96.72 o 
   4   2  11     2429.81     2658.44    116.61 o 
   6   2  11     6435.87     6800.92    206.08 o 
   8   2  11     7889.49     8053.51    305.55 o 
  10   2  11     8807.54     8800.91    335.39 o 
  12   2  11     6543.95     7155.57    491.00 o 
  14   2  11     3059.84     2417.09    316.54 o 
 -31   3  11     1090.83      988.83    166.42 o 
 -29   3  11      698.10      494.92    141.05 o 
 -27   3  11      118.71       66.40    119.96 o 
 -25   3  11      836.26      861.32    139.53 o 
 -23   3  11     5024.16     4962.98    280.55 o 
 -21   3  11     6529.41     6447.50    210.17 o 
 -19   3  11     3781.57     3845.07    156.78 o 
 -17   3  11     3834.72     3692.42    161.94 o 
 -15   3  11     2145.74     2107.61    106.49 o 
 -13   3  11     6753.81     6621.35    186.16 o 
 -11   3  11     4062.08     4000.76    131.67 o 
  -9   3  11    13502.00    13403.79    330.99 o 
  -7   3  11      126.60       63.09     49.32 o 
  -5   3  11     1267.72     1323.54     71.02 o 
  -3   3  11     3706.06     3694.81    116.28 o 
  -1   3  11    15599.11    16557.12    364.28 o 
   1   3  11     3346.57     3427.50    106.60 o 
   3   3  11     1028.43      987.75     72.98 o 
   5   3  11        5.70       27.61     67.11 o 
   7   3  11     5016.40     4692.94    192.78 o 
   9   3  11     5104.27     4686.71    196.62 o 
  11   3  11     5107.36     5128.22    308.61 o 
  13   3  11     2948.59     2280.17    241.13 o 
 -28   4  11      705.60      709.35    133.09 o 
 -26   4  11        6.88     -102.68    102.68 o 
 -24   4  11      360.24      316.75     94.09 o 
 -22   4  11     1358.01     1364.75    110.41 o 
 -20   4  11     2648.19     2776.39    148.11 o 
 -18   4  11      405.71      395.87     79.22 o 
 -16   4  11     4409.11     4543.55    167.68 o 
 -14   4  11     3376.19     3539.39    202.66 o 
 -12   4  11    11552.49    11134.25    320.85 o 
 -10   4  11     4899.54     4862.21    140.31 o 
  -8   4  11      812.12      805.14     66.92 o 
  -6   4  11     1589.76     1535.80     92.90 o 
  -4   4  11     1688.26     1634.92     82.44 o 
  -2   4  11    11931.71    11484.54    267.38 o 
   0   4  11    11696.58    11453.12    269.08 o 
   2   4  11     8527.23     8141.74    208.52 o 
   4   4  11     2782.04     2695.68    138.59 o 
   6   4  11      366.62      316.31     87.65 o 
   8   4  11       17.87       93.70    139.90 o 
  10   4  11      200.07      148.38    123.15 o 
 -27   5  11      466.35      434.59    132.29 o 
 -25   5  11      645.30      649.71    133.54 o 
 -23   5  11      884.68     1012.57    138.25 o 
 -21   5  11      717.20      581.03     99.36 o 
 -19   5  11      277.38      102.77     84.51 o 
 -17   5  11      118.83       55.20    102.35 o 
 -15   5  11      867.53      800.91    124.76 o 
 -13   5  11     1893.22     2103.12    142.94 o 
 -11   5  11     4606.59     4400.97    160.20 o 
  -9   5  11     4468.95     4092.35    132.51 o 
  -7   5  11     3033.23     2864.84    110.05 o 
  -5   5  11     1718.58     1602.23     87.46 o 
  -3   5  11       91.05       75.37     57.51 o 
  -1   5  11      209.46      171.87     61.56 o 
   1   5  11      113.68      -43.55     66.11 o 
   3   5  11       49.38      -50.43     69.71 o 
   5   5  11       37.46      -99.07     99.07 o 
   7   5  11       13.50      -45.10    108.42 o 
   9   5  11        9.19     -149.30    149.30 o 
 -24   6  11       28.66      -89.41    123.11 o 
 -22   6  11       15.93       47.49    149.10 o 
 -20   6  11      137.84       66.47    153.75 o 
 -18   6  11        2.34     -107.47    107.47 o 
 -16   6  11        0.29      -77.23     85.25 o 
 -14   6  11       35.24      -58.47     84.30 o 
 -12   6  11        3.11        0.36     72.00 o 
 -10   6  11       18.96      -52.75     66.90 o 
  -8   6  11      151.82      132.57     69.27 o 
  -6   6  11      555.02      586.20     72.09 o 
  -4   6  11      671.20      702.82     75.13 o 
  -2   6  11      447.66      448.97     73.74 o 
   0   6  11      774.33      675.18    118.44 o 
   2   6  11      490.64      151.60    108.50 o 
   4   6  11        7.28      -39.69    105.29 o 
   6   6  11       99.75      112.53    117.64 o 
 -21   7  11      824.95      850.73    272.59 o 
 -19   7  11     1207.22     1234.50    208.48 o 
 -17   7  11      852.69      880.07    147.81 o 
 -15   7  11      182.10      426.70    128.06 o 
 -13   7  11     1019.41     1030.46    235.74 o 
 -11   7  11     2073.38     2390.38    175.46 o 
  -9   7  11     3024.89     3102.98    192.42 o 
  -7   7  11      941.60      987.36    230.62 o 
  -5   7  11       10.37       -1.42    106.49 o 
  -3   7  11      142.97      174.57    106.92 o 
  -1   7  11      123.88      -45.84    110.72 o 
   1   7  11      159.14      208.15    119.56 o 
   3   7  11        8.10      -45.75    140.98 o 
 -14   8  11      849.19      653.91    261.03 o 
 -12   8  11     3719.83     4239.34    291.76 o 
 -10   8  11     2986.20     3178.37    211.28 o 
  -8   8  11     1022.40     1177.91    166.09 o 
  -6   8  11      597.77      521.72    164.28 o 
 -32   0  12      439.20      312.18    189.81 o 
 -30   0  12      783.78      750.52    193.79 o 
 -28   0  12     7212.18     7223.99    328.97 o 
 -26   0  12     4836.50     5137.92    254.12 o 
 -24   0  12     1496.35     1655.73    298.35 o 
 -22   0  12     2717.32     2718.94    268.52 o 
 -20   0  12       30.63       80.30     69.31 o 
 -18   0  12    15328.61    15146.91    893.16 o 
 -16   0  12     9325.80     9201.41    370.98 o 
 -14   0  12       72.01      -70.67     70.67 o 
 -12   0  12     2394.69     2455.65    143.34 o 
 -10   0  12     1362.14     1448.90    140.70 o 
  -8   0  12    12416.21    14363.74    376.18 o 
  -6   0  12    22703.06    26549.53    671.45 o 
  -4   0  12     7308.02     8443.88    240.72 o 
  -2   0  12     7789.70     8814.53    299.71 o 
   0   0  12     3137.09     3436.41    162.41 o 
   2   0  12     8711.25     9394.86    409.91 o 
   4   0  12    13607.08    14636.01    592.26 o 
   6   0  12      930.94      419.62    129.53 o 
   8   0  12      447.89      440.31    138.70 o 
  10   0  12      380.41      111.10    136.32 o 
  12   0  12      469.29      414.28    246.07 o 
 -31   1  12      261.88      102.69    201.93 o 
 -29   1  12     3666.88     3994.53    164.45 o 
 -27   1  12     5710.56     6075.92    205.37 o 
 -25   1  12     1955.44     2145.94    229.83 o 
 -23   1  12     2005.36     2013.03    220.48 o 
 -21   1  12     3730.61     3445.42    134.30 o 
 -19   1  12     1184.67     1241.26     75.44 o 
 -17   1  12    19310.04    19051.01    439.32 o 
 -15   1  12     9917.69     9898.31    224.82 o 
 -13   1  12     3575.11     3993.78    143.13 o 
 -11   1  12     3403.85     3526.57    114.39 o 
  -9   1  12      241.21      266.02     50.73 o 
  -7   1  12     3077.53     3213.91     93.72 o 
  -5   1  12     1559.77     1807.74    100.33 o 
  -3   1  12       50.11        1.39     49.76 o 
  -1   1  12       18.45       48.28     48.24 o 
   1   1  12      173.81      131.59     60.26 o 
   3   1  12     7934.66     8569.25    240.43 o 
   5   1  12    13869.14    14250.40    403.61 o 
   7   1  12     2740.35     2891.76    133.94 o 
   9   1  12       48.43       73.70     81.13 o 
  11   1  12       19.76     -111.49    111.49 o 
 -30   2  12       55.03      246.02    128.95 o 
 -28   2  12     2139.19     1895.03    143.87 o 
 -26   2  12      590.36      626.83    127.88 o 
 -24   2  12       69.30       31.42     82.28 o 
 -22   2  12     1605.58     1444.73    113.25 o 
 -20   2  12       91.18        9.99     62.78 o 
 -18   2  12     7974.72     7617.93    231.33 o 
 -16   2  12     5123.80     4952.26    150.69 o 
 -14   2  12       47.47       31.22     55.36 o 
 -12   2  12      811.72      739.78     74.78 o 
 -10   2  12     2514.05     2758.76    128.43 o 
  -8   2  12     2426.99     2623.28     93.97 o 
  -6   2  12     3054.86     3504.85    110.31 o 
  -4   2  12      794.34      892.72     57.98 o 
  -2   2  12      389.58      360.91     49.83 o 
   0   2  12      542.17      610.05     64.06 o 
   2   2  12     1939.76     2024.06    104.82 o 
   4   2  12     4183.38     4098.23    152.35 o 
   6   2  12      867.13      841.74     98.53 o 
   8   2  12       53.42       97.73     91.44 o 
  10   2  12      818.84      863.23    261.60 o 
  12   2  12       15.35       55.39    128.62 o 
 -31   3  12     1099.78     1861.71    297.21 o 
 -29   3  12      210.32      243.65    271.36 o 
 -27   3  12      661.78      639.34    140.18 o 
 -25   3  12     3821.47     4073.30    171.43 o 
 -23   3  12     1558.70     1637.17    249.17 o 
 -21   3  12       72.87      -70.89     70.89 o 
 -19   3  12      468.62      396.45     78.70 o 
 -17   3  12       49.81       37.58     64.26 o 
 -15   3  12     2450.99     2382.11    153.38 o 
 -13   3  12     5132.99     4989.68    155.79 o 
 -11   3  12      662.24      771.02     88.18 o 
  -9   3  12      916.68      949.48     69.65 o 
  -7   3  12     9407.20     9995.82    235.41 o 
  -5   3  12     6017.27     6436.46    168.20 o 
  -3   3  12     2149.11     2313.82     94.91 o 
  -1   3  12     7154.69     7552.78    178.18 o 
   1   3  12     5114.97     5114.63    174.01 o 
   3   3  12      343.31      291.14     87.99 o 
   5   3  12      256.70      245.67     83.21 o 
   7   3  12     1560.67     1291.32    121.84 o 
   9   3  12      138.83       85.88    122.86 o 
  11   3  12     1057.41      774.93    147.19 o 
 -28   4  12      574.97      315.18    135.16 o 
 -26   4  12     2749.29     2960.24    204.32 o 
 -24   4  12     4335.32     4537.16    219.65 o 
 -22   4  12      333.82      237.19     87.68 o 
 -20   4  12     1228.99     1097.24    101.60 o 
 -18   4  12       24.48      -18.39     72.87 o 
 -16   4  12      723.86      760.54    116.31 o 
 -14   4  12     6872.82     6480.36    218.43 o 
 -12   4  12      154.73      166.39     99.47 o 
 -10   4  12       73.63      -51.97     51.97 o 
  -8   4  12       16.07       21.23     52.83 o 
  -6   4  12      633.00      664.90     66.13 o 
  -4   4  12     1896.03     1794.67    134.83 o 
  -2   4  12     1472.50     1501.49     84.96 o 
   0   4  12     2196.85     2232.26    140.53 o 
   2   4  12     2698.44     2682.37    111.72 o 
   4   4  12      353.07      303.54     91.40 o 
   6   4  12     2304.94     1951.21    160.39 o 
   8   4  12      845.74     1045.65    142.85 o 
 -27   5  12      821.56      955.83    148.26 o 
 -25   5  12     1876.08     2071.79    221.61 o 
 -23   5  12      133.54       72.15    143.15 o 
 -21   5  12      307.04      284.29     97.44 o 
 -19   5  12      785.55      761.59    173.84 o 
 -17   5  12     2813.52     2927.15    176.06 o 
 -15   5  12     4885.54     4722.95    187.32 o 
 -13   5  12     2994.12     2829.89    147.43 o 
 -11   5  12      513.37      464.08     75.46 o 
  -9   5  12     5506.41     4937.68    149.92 o 
  -7   5  12     3004.06     2929.79    115.06 o 
  -5   5  12     8079.70     7145.46    192.99 o 
  -3   5  12    12912.82    11193.63    289.13 o 
  -1   5  12     1388.24     1386.90     90.48 o 
   1   5  12      198.67      148.54     75.62 o 
   3   5  12      246.06      192.40    104.63 o 
   5   5  12     1512.49     1349.17    160.26 o 
   7   5  12     3537.14     2724.53    246.42 o 
 -24   6  12     1797.88     2492.60    194.47 o 
 -22   6  12       76.81      -43.16    155.66 o 
 -20   6  12     1506.20     1750.46    207.57 o 
 -18   6  12     2107.77     2675.40    229.87 o 
 -16   6  12     5079.98     5440.39    215.32 o 
 -14   6  12     6137.13     6631.22    238.32 o 
 -12   6  12     1007.06     1045.09    140.38 o 
 -10   6  12      699.13      562.69     83.59 o 
  -8   6  12      644.07      463.32     82.13 o 
  -6   6  12     1371.80     1246.71     89.43 o 
  -4   6  12     5614.63     5202.30    164.44 o 
  -2   6  12     1865.84     1810.33    150.98 o 
   0   6  12      236.72       88.13    110.80 o 
   2   6  12     1390.32      906.36    137.69 o 
   4   6  12     1354.32     1383.26    162.89 o 
 -19   7  12      651.05      907.50    196.56 o 
 -17   7  12     1122.59     1208.62    189.61 o 
 -15   7  12     1462.55     1943.41    200.42 o 
 -13   7  12      432.09      345.50    127.68 o 
 -11   7  12      406.13      252.97    116.74 o 
  -9   7  12     2510.64     2584.18    254.23 o 
  -7   7  12     1748.90     1505.58    153.20 o 
  -5   7  12     2090.56     1901.01    200.80 o 
  -3   7  12     4682.08     4692.54    235.00 o 
  -1   7  12     1358.48     1266.71    154.99 o 
 -31   1  13      338.61      203.93    125.95 o 
 -29   1  13       41.37       40.31     78.89 o 
 -27   1  13       50.87       30.97     71.92 o 
 -25   1  13      287.77      260.89     74.62 o 
 -23   1  13     1345.86     1311.43     94.00 o 
 -21   1  13     2086.59     1998.85    105.32 o 
 -19   1  13     2752.31     2643.55    121.70 o 
 -17   1  13     2034.82     2140.56    109.81 o 
 -15   1  13        3.34      -52.06     52.06 o 
 -13   1  13     5611.55     5862.77    346.17 o 
 -11   1  13    12308.97    13494.07    404.16 o 
  -9   1  13     7156.58     7647.11    205.12 o 
  -7   1  13     5289.66     5740.37    155.79 o 
  -5   1  13     2767.84     3005.79    103.78 o 
  -3   1  13       29.92       53.21     50.07 o 
  -1   1  13      207.31      229.20     64.93 o 
   1   1  13      101.11       88.51     65.91 o 
   3   1  13      352.71      328.16     77.31 o 
   5   1  13       75.26       42.54     73.35 o 
   7   1  13       83.94      209.31     98.39 o 
   9   1  13      856.25      620.88    114.81 o 
  11   1  13      556.93      -35.11    173.82 o 
 -30   2  13     2072.22     2182.80    661.96 o 
 -28   2  13      545.73      243.13    130.23 o 
 -26   2  13      353.06      387.33    100.99 o 
 -24   2  13     6278.16     6142.77    238.64 o 
 -22   2  13    11174.70    11449.35    374.61 o 
 -20   2  13    11907.50    12223.25    392.68 o 
 -18   2  13    17070.31    16679.05    446.35 o 
 -16   2  13     3453.38     3489.41    125.17 o 
 -14   2  13       31.56      -48.93     63.79 o 
 -12   2  13      393.08      383.53     72.36 o 
 -10   2  13     5933.08     6545.77    197.48 o 
  -8   2  13     4906.94     5511.33    149.18 o 
  -6   2  13       50.65      -13.12     48.00 o 
  -4   2  13      114.87       52.20     58.59 o 
  -2   2  13     1737.40     1878.14     89.76 o 
   0   2  13     5535.18     5122.89    169.76 o 
   2   2  13     1053.47     1198.56    118.76 o 
   4   2  13       48.95       95.87     75.91 o 
   6   2  13     1273.67     1204.76    102.28 o 
   8   2  13     3333.36     3536.56    255.22 o 
  10   2  13     3879.69     3748.37    274.69 o 
 -29   3  13      763.87      702.11    151.46 o 
 -27   3  13      108.07      -99.23    123.09 o 
 -25   3  13     1262.27     1295.78    126.49 o 
 -23   3  13     2412.78     2794.25    140.04 o 
 -21   3  13     7810.04     7627.43    242.27 o 
 -19   3  13     8587.45     8510.07    260.88 o 
 -17   3  13     3152.32     3222.36    167.28 o 
 -15   3  13     1119.54     1128.68    110.44 o 
 -13   3  13     7440.72     7454.65    209.33 o 
 -11   3  13     9248.68     9474.70    247.24 o 
  -9   3  13     1773.88     1924.80     89.17 o 
  -7   3  13     5401.34     5286.60    150.04 o 
  -5   3  13        2.03       -0.85     56.72 o 
  -3   3  13      969.34      953.84     92.02 o 
  -1   3  13     1817.38     1977.87    105.27 o 
   1   3  13     8618.56     8745.69    274.10 o 
   3   3  13     2769.28     2603.08    157.88 o 
   5   3  13      222.32       51.01     94.16 o 
   7   3  13      645.86      654.91    137.15 o 
   9   3  13     4328.66     3501.25    272.41 o 
 -28   4  13      148.76       96.82    145.01 o 
 -26   4  13        4.76       -5.76    114.18 o 
 -24   4  13      521.02      385.44    117.53 o 
 -22   4  13      253.04      159.90    106.55 o 
 -20   4  13       35.56       88.99     95.77 o 
 -18   4  13      704.03      551.57    107.13 o 
 -16   4  13      832.37      734.53    108.43 o 
 -14   4  13     7453.17     7288.95    239.14 o 
 -12   4  13     7481.06     7373.56    193.40 o 
 -10   4  13    18258.99    17380.34    429.32 o 
  -8   4  13     9854.94     9678.61    241.37 o 
  -6   4  13      382.53      290.00     63.43 o 
  -4   4  13       48.08       24.55     58.88 o 
  -2   4  13     1618.11     1461.99     97.38 o 
   0   4  13     4630.78     4080.85    162.86 o 
   2   4  13     2569.79     2598.74    215.78 o 
   4   4  13     2134.54     1613.79    152.07 o 
   6   4  13      518.53      493.60    129.72 o 
   8   4  13        6.71      -86.99    153.10 o 
 -27   5  13       24.76      -61.21    155.34 o 
 -25   5  13        0.57        1.15    125.60 o 
 -23   5  13        7.22      -65.94    145.00 o 
 -21   5  13        3.46     -100.05    137.07 o 
 -19   5  13       26.78      -65.55    102.63 o 
 -17   5  13        6.58      102.55     98.47 o 
 -15   5  13      312.88      442.25     95.70 o 
 -13   5  13      434.50      299.39    116.11 o 
 -11   5  13      304.61      208.85     89.69 o 
  -9   5  13       37.76       -0.80     62.72 o 
  -7   5  13      219.38      167.80     66.42 o 
  -5   5  13      539.43      489.31     73.21 o 
  -3   5  13     1114.13      995.09     84.51 o 
  -1   5  13     1676.50     1365.21     94.55 o 
   1   5  13     3229.17     2773.11    287.86 o 
   3   5  13     1991.42     1582.48    153.49 o 
   5   5  13      231.12       17.71    156.11 o 
 -24   6  13      133.47      111.38    227.50 o 
 -22   6  13      575.66      694.03    185.37 o 
 -20   6  13      830.31      856.61    185.24 o 
 -18   6  13      294.99      -12.59    150.59 o 
 -16   6  13       18.14     -112.99    112.99 o 
 -14   6  13        9.88      -88.46    107.74 o 
 -12   6  13       40.80      -77.90    106.25 o 
 -10   6  13     1160.57     1234.55    139.86 o 
  -8   6  13     1293.60     1401.06    140.81 o 
  -6   6  13      352.99      455.96    147.48 o 
  -4   6  13      374.73      387.69    100.89 o 
  -2   6  13      143.38       83.53    110.95 o 
   0   6  13       29.09     -105.23    105.23 o 
   2   6  13      165.51      139.02    122.13 o 
 -19   7  13     1394.16     1613.37    312.18 o 
 -17   7  13      654.56      714.56    148.87 o 
 -15   7  13      157.78      188.26    128.91 o 
 -13   7  13      141.64      188.01    128.90 o 
 -11   7  13      414.52      466.05    128.66 o 
  -9   7  13       23.94     -111.68    111.68 o 
  -7   7  13      113.67       56.05    120.63 o 
  -5   7  13        0.06     -131.24    131.24 o 
  -3   7  13     1251.28     1239.82    229.23 o 
 -32   0  14      631.61      401.97    187.91 o 
 -30   0  14     1016.80     1093.62    246.83 o 
 -28   0  14     6170.40     6850.13    453.87 o 
 -26   0  14     1550.93     1403.42    147.88 o 
 -24   0  14     1421.80     1208.36    145.77 o 
 -22   0  14      397.36      374.36    140.16 o 
 -20   0  14     3809.25     4196.25    181.91 o 
 -18   0  14    20177.13    20922.21   1106.55 o 
 -16   0  14    28243.27    29872.61   1736.78 o 
 -14   0  14    18071.27    19779.00   1547.54 o 
 -12   0  14    32036.27    39410.57   2002.27 o 
 -10   0  14    12403.58    14718.92   1076.81 o 
  -8   0  14     3447.56     3639.57    213.61 o 
  -6   0  14     4177.49     4894.26    254.64 o 
  -4   0  14     4151.66     4429.42    319.47 o 
  -2   0  14     5771.91     5864.00    294.00 o 
   0   0  14     5064.66     5547.45    303.47 o 
   2   0  14     1733.76     1840.34    184.08 o 
   4   0  14      843.53      666.11    249.86 o 
   6   0  14       77.48      173.92    146.48 o 
   8   0  14       83.75      126.44    150.89 o 
 -31   1  14      313.85      215.04    132.37 o 
 -29   1  14     2800.98     3055.96    277.92 o 
 -27   1  14     3873.83     3793.49    185.64 o 
 -25   1  14     2417.89     2583.25    132.57 o 
 -23   1  14     2662.08     2407.11    242.39 o 
 -21   1  14     1399.95     1426.61    146.36 o 
 -19   1  14     1128.80     1165.48     94.43 o 
 -17   1  14     6519.30     6721.43    214.53 o 
 -15   1  14     7793.53     7947.73    378.77 o 
 -13   1  14     6513.84     7052.12    466.92 o 
 -11   1  14     5407.39     6078.36    186.61 o 
  -9   1  14      270.16      236.90     60.32 o 
  -7   1  14     9611.21    10381.75    267.14 o 
  -5   1  14     3852.96     4029.20    140.48 o 
  -3   1  14      334.70      337.73     75.13 o 
  -1   1  14     6193.09     6101.68    190.26 o 
   1   1  14      703.20      787.46    104.22 o 
   3   1  14     4249.73     4022.18    182.18 o 
   5   1  14     2101.92     2139.84    171.43 o 
   7   1  14      925.34      712.74    116.96 o 
   9   1  14     1522.21     1304.85    164.16 o 
 -30   2  14      452.71      485.30    142.98 o 
 -28   2  14     1548.51     1647.03    169.63 o 
 -26   2  14      287.00      217.26     98.15 o 
 -24   2  14      355.62      198.58     94.64 o 
 -22   2  14     1884.56     1961.47    136.31 o 
 -20   2  14      497.87      497.79     97.15 o 
 -18   2  14      327.87      228.83     89.74 o 
 -16   2  14      149.58       77.76     70.88 o 
 -14   2  14      216.38       93.33     69.20 o 
 -12   2  14     1707.66     1668.65    164.74 o 
 -10   2  14        2.05       13.18     52.27 o 
  -8   2  14     5066.77     5456.27    168.64 o 
  -6   2  14     5025.11     5600.31    174.04 o 
  -4   2  14      353.71      299.38     81.60 o 
  -2   2  14      287.50      279.14     64.59 o 
   0   2  14      396.23      454.47     81.65 o 
   2   2  14     1267.07     1373.92    103.73 o 
   4   2  14     2370.96     2259.67    126.32 o 
   6   2  14     1013.36      989.88    106.46 o 
   8   2  14     1179.86     1077.92    153.63 o 
 -29   3  14      249.71      164.36    224.47 o 
 -27   3  14      566.40      382.33    136.61 o 
 -25   3  14     2066.53     2242.53    153.30 o 
 -23   3  14      731.58      731.78    110.47 o 
 -21   3  14       17.10      -74.91     74.91 o 
 -19   3  14      435.96      345.46    100.61 o 
 -17   3  14      770.21      765.24    202.43 o 
 -15   3  14     1223.70     1195.12     98.58 o 
 -13   3  14     1453.41     1406.17     93.94 o 
 -11   3  14       50.67      -26.55     56.66 o 
  -9   3  14      260.85      286.86     61.24 o 
  -7   3  14     1894.65     2070.56    118.62 o 
  -5   3  14       11.62      -38.91     56.68 o 
  -3   3  14      904.40      893.50     87.29 o 
  -1   3  14      550.41      402.23     80.17 o 
   1   3  14     1263.97     1384.89    118.63 o 
   3   3  14      275.14      107.86     83.25 o 
   5   3  14        0.81     -109.77    115.56 o 
   7   3  14      742.66      606.39    240.61 o 
 -28   4  14      370.83      294.13    149.27 o 
 -26   4  14     3206.22     3538.37    253.17 o 
 -24   4  14     1136.27     1351.08    139.31 o 
 -22   4  14      331.91      302.69    111.15 o 
 -20   4  14      161.49      218.61    103.96 o 
 -18   4  14     1306.60     1365.28    133.28 o 
 -16   4  14     6763.92     6927.24    353.44 o 
 -14   4  14     9100.83     8513.56    270.60 o 
 -12   4  14     3841.64     3580.51    127.85 o 
 -10   4  14      564.33      564.64     73.55 o 
  -8   4  14      620.69      705.45     75.63 o 
  -6   4  14     1207.24     1119.80     88.64 o 
  -4   4  14     4827.25     4581.28    147.92 o 
  -2   4  14      611.39      728.48     79.37 o 
   0   4  14      256.96       88.26     81.14 o 
   2   4  14      385.17      365.68    157.47 o 
   4   4  14       22.45      -42.26    147.44 o 
   6   4  14      219.52      153.82    234.89 o 
 -25   5  14     2419.68     3238.60    255.58 o 
 -23   5  14      625.82      618.64    167.09 o 
 -21   5  14      732.57      745.23    173.90 o 
 -19   5  14     1761.53     1945.42    201.25 o 
 -17   5  14     3260.53     3296.02    228.88 o 
 -15   5  14    14323.58    14336.91    368.64 o 
 -13   5  14     8216.61     7811.75    237.18 o 
 -11   5  14       26.50     -109.92    109.92 o 
  -9   5  14       13.87      -63.65     63.65 o 
  -7   5  14      170.89       93.99     69.87 o 
  -5   5  14     3843.06     3644.94    145.19 o 
  -3   5  14     5381.01     5114.18    237.11 o 
  -1   5  14     2158.99     1815.23    134.26 o 
   1   5  14      113.83       62.48    149.56 o 
   3   5  14       54.90       73.01    165.73 o 
 -22   6  14       52.69      -51.21    161.30 o 
 -20   6  14      162.56       96.64    164.55 o 
 -18   6  14      669.01      967.59    311.14 o 
 -16   6  14      877.48      849.21    182.43 o 
 -14   6  14     1003.56     1069.61    224.83 o 
 -12   6  14       30.23      -83.10    109.89 o 
 -10   6  14      193.59      122.26    112.70 o 
  -8   6  14     2352.45     2158.45    166.50 o 
  -6   6  14     4490.10     4042.85    185.61 o 
  -4   6  14     6113.52     5679.82    222.31 o 
  -2   6  14      797.66      651.87    131.07 o 
   0   6  14      322.69       16.74    140.69 o 
 -15   7  14      675.22      871.63    153.99 o 
 -13   7  14      222.76      255.94    137.52 o 
 -11   7  14      973.24      792.55    149.62 o 
  -9   7  14      814.43      641.96    152.07 o 
  -7   7  14     1047.03     1164.03    183.94 o 
 -31   1  15        6.59      243.67    130.33 o 
 -29   1  15        6.16       30.13    120.28 o 
 -27   1  15      496.41      419.58    105.35 o 
 -25   1  15     2001.86     1991.61    122.16 o 
 -23   1  15     5040.04     5175.35    217.47 o 
 -21   1  15     7729.48     8343.21    295.19 o 
 -19   1  15     3835.80     3965.69    159.04 o 
 -17   1  15     1832.43     1943.06    134.08 o 
 -15   1  15       80.44       85.70     84.13 o 
 -13   1  15      992.25     1023.17    105.61 o 
 -11   1  15     3782.98     4245.02    172.69 o 
  -9   1  15    10907.42    12315.71    350.85 o 
  -7   1  15     8081.93     9134.11    328.06 o 
  -5   1  15     7830.14     8310.22    265.90 o 
  -3   1  15     3413.26     3714.96    170.08 o 
  -1   1  15       28.57      -19.75     87.14 o 
   1   1  15       84.49      -89.82     89.82 o 
   3   1  15       19.97       13.40     96.50 o 
   5   1  15        7.44      -99.26     99.26 o 
   7   1  15      520.51      609.99    183.91 o 
 -30   2  15     1554.88     1315.77    171.93 o 
 -28   2  15      576.45      352.53    185.64 o 
 -26   2  15        3.93      -32.98     92.95 o 
 -24   2  15     1032.11      975.75    117.19 o 
 -22   2  15     4009.01     4070.61    189.31 o 
 -20   2  15     4524.91     4565.26    346.18 o 
 -18   2  15     2772.11     3072.44    168.06 o 
 -16   2  15     1693.21     1575.47    108.35 o 
 -14   2  15      590.93      467.67     80.44 o 
 -12   2  15     8120.64     7653.90    215.45 o 
 -10   2  15     8782.58     9123.89    350.88 o 
  -8   2  15    15084.84    16257.10    546.30 o 
  -6   2  15     6267.68     6257.40    192.04 o 
  -4   2  15      534.88      584.36    103.60 o 
  -2   2  15      555.17      630.96     99.43 o 
   0   2  15     1657.02     1492.37    109.90 o 
   2   2  15     5701.44     5624.54    215.70 o 
   4   2  15     2894.73     2498.86    231.86 o 
   6   2  15     1753.87     1506.90    168.98 o 
 -29   3  15      772.83      710.89    160.46 o 
 -27   3  15      649.19      685.32    150.03 o 
 -25   3  15       24.74      -36.21    102.14 o 
 -23   3  15     2914.45     2704.87    207.46 o 
 -21   3  15     4878.72     4975.95    277.72 o 
 -19   3  15     5600.05     5454.98    233.78 o 
 -17   3  15     1604.15     1599.12    259.42 o 
 -15   3  15       34.64      -38.28     76.41 o 
 -13   3  15     1350.43     1195.58     91.46 o 
 -11   3  15     9558.11     9324.15    312.57 o 
  -9   3  15     8824.35     8757.09    349.51 o 
  -7   3  15     4782.08     4893.16    253.72 o 
  -5   3  15     3471.36     3861.68    339.48 o 
  -3   3  15      228.04      194.50     80.01 o 
  -1   3  15     3407.18     3492.91    239.24 o 
   1   3  15     3342.40     3273.83    170.27 o 
   3   3  15     3956.11     4014.50    280.47 o 
   5   3  15     1702.14     1643.42    169.28 o 
 -28   4  15      268.05      241.02    153.86 o 
 -26   4  15       53.03        5.11    216.52 o 
 -24   4  15      940.65     1197.38    179.31 o 
 -22   4  15     3107.05     3610.45    250.16 o 
 -20   4  15     2298.93     2368.49    166.98 o 
 -18   4  15     1098.18     1250.80    135.51 o 
 -16   4  15     1630.21     1683.91    212.11 o 
 -14   4  15       46.02       77.21     74.52 o 
 -12   4  15     1075.86      883.36     82.20 o 
 -10   4  15     1919.75     1953.16    103.65 o 
  -8   4  15     5933.13     5735.58    200.12 o 
  -6   4  15     2925.58     2555.30    113.79 o 
  -4   4  15      156.91       84.42     79.22 o 
  -2   4  15      316.44      174.62     85.69 o 
   0   4  15      548.12      538.64    136.42 o 
   2   4  15     1008.51      908.86    186.37 o 
 -25   5  15      650.88      722.43    339.27 o 
 -23   5  15      233.66      125.59    161.67 o 
 -21   5  15       44.46       30.29    150.31 o 
 -19   5  15       43.92      -31.37    140.84 o 
 -17   5  15       44.71       11.25    142.97 o 
 -15   5  15       64.95      219.88     96.13 o 
 -13   5  15        3.00      -26.93     78.26 o 
 -11   5  15      126.37       33.24     79.44 o 
  -9   5  15      155.03       93.03     73.99 o 
  -7   5  15      384.47      333.28     98.19 o 
  -5   5  15     1396.83     1450.38    126.46 o 
  -3   5  15     2701.43     2440.01    166.78 o 
  -1   5  15     2340.17     1803.97    209.15 o 
   1   5  15      919.00      435.31    246.83 o 
 -20   6  15      701.36      481.00    180.87 o 
 -18   6  15      561.29      656.67    348.27 o 
 -16   6  15      136.03      165.69    125.31 o 
 -14   6  15        7.46       -8.83    115.58 o 
 -12   6  15      397.01      445.04    130.06 o 
 -10   6  15      740.40      855.39    151.25 o 
  -8   6  15     1397.27     1499.05    154.28 o 
  -6   6  15     1403.19     1204.60    130.04 o 
  -4   6  15      364.27      430.98    127.48 o 
 -30   0  16      722.77      626.82    203.83 o 
 -28   0  16     2126.36     2140.93    264.82 o 
 -26   0  16     1379.44     1542.33    234.13 o 
 -24   0  16     1358.80     1616.97    233.76 o 
 -22   0  16     2461.11     2650.95    198.39 o 
 -20   0  16     1439.88     1218.60    231.29 o 
 -18   0  16     7585.24     9250.97    583.06 o 
 -16   0  16     9206.32     9974.97    616.40 o 
 -14   0  16    23325.41    27431.25   1440.23 o 
 -12   0  16    15820.29    18979.68   1039.40 o 
 -10   0  16     8368.64     9560.68    603.14 o 
  -8   0  16        6.95       13.26    175.79 o 
  -6   0  16     6881.31     7201.60    346.66 o 
  -4   0  16     2381.46     2529.85    202.26 o 
  -2   0  16     5818.95     6168.57    373.93 o 
   0   0  16     3322.48     3702.43    254.15 o 
   2   0  16       22.20       22.21    145.25 o 
   4   0  16       31.36       11.06    152.29 o 
 -31   1  16      378.79      140.30    132.61 o 
 -29   1  16      748.19      560.76    229.78 o 
 -27   1  16      272.43      169.81    100.84 o 
 -25   1  16      363.17      446.56    107.78 o 
 -23   1  16     3871.89     4646.05    209.17 o 
 -21   1  16      661.12      665.79    124.24 o 
 -19   1  16     5740.98     6404.39    414.00 o 
 -17   1  16     7569.97     7769.81    288.16 o 
 -15   1  16      667.78      680.31    145.84 o 
 -13   1  16     5241.87     5688.14    303.56 o 
 -11   1  16     5703.24     6475.46    373.62 o 
  -9   1  16     1529.47     1623.85    136.54 o 
  -7   1  16     2831.20     3029.34    178.42 o 
  -5   1  16     4103.51     4494.65    220.24 o 
  -3   1  16    14325.97    14459.57    423.44 o 
  -1   1  16    10040.19    10633.48    339.06 o 
   1   1  16     1749.13     1814.94    143.08 o 
   3   1  16      220.24      224.03    110.90 o 
   5   1  16      385.47       -4.02    221.54 o 
 -30   2  16       19.55      100.57    132.09 o 
 -28   2  16      172.41      215.17    240.95 o 
 -26   2  16        6.58       70.68    103.00 o 
 -24   2  16      886.84      636.79    114.24 o 
 -22   2  16     1554.88     1490.91    289.26 o 
 -20   2  16       30.71       10.93    117.70 o 
 -18   2  16      562.81      439.56    109.48 o 
 -16   2  16       12.27       29.25     93.44 o 
 -14   2  16       11.22      -55.80     63.97 o 
 -12   2  16      481.00      509.73     76.60 o 
 -10   2  16        2.90      -32.92     67.41 o 
  -8   2  16     1401.60     1442.54    108.65 o 
  -6   2  16     1741.58     1575.20    104.89 o 
  -4   2  16     1442.17     1260.78    147.45 o 
  -2   2  16     1808.40     1672.06    158.60 o 
   0   2  16     1619.59     1634.48    161.46 o 
   2   2  16       34.71        1.45    107.24 o 
   4   2  16      483.84      430.08    122.79 o 
 -29   3  16      625.74      427.19    159.15 o 
 -27   3  16       53.50      -78.23    134.59 o 
 -25   3  16       34.06      -34.48    195.87 o 
 -23   3  16      710.49      663.75    156.78 o 
 -21   3  16     1595.76     1563.67    177.34 o 
 -19   3  16       97.13      157.02    101.61 o 
 -17   3  16      326.14      215.09    100.55 o 
 -15   3  16     1678.01     1303.99    133.94 o 
 -13   3  16        6.52      -84.52     84.52 o 
 -11   3  16     1850.07     1711.05    101.67 o 
  -9   3  16      216.87      -20.75     74.06 o 
  -5   3  16     5186.99     4698.29    273.34 o 
  -3   3  16     4548.44     4905.77    213.10 o 
  -1   3  16     1521.55     1537.27    133.20 o 
   1   3  16     2889.38     2633.26    219.41 o 
   3   3  16     2092.86     1818.33    328.28 o 
 -26   4  16     1233.78     1542.71    286.99 o 
 -24   4  16      155.67        8.52    217.28 o 
 -22   4  16      469.40      437.27    156.30 o 
 -20   4  16       89.52      163.91    151.33 o 
 -18   4  16      592.64      565.41    171.00 o 
 -16   4  16     6548.48     6352.98    228.06 o 
 -14   4  16     6371.68     6096.76    221.43 o 
 -12   4  16     1612.84     1665.67    101.17 o 
 -10   4  16      675.38      447.49    103.66 o 
  -8   4  16       25.31       36.34     70.59 o 
  -6   4  16     2340.99     2258.97    212.33 o 
  -4   4  16     4747.20     4375.74    229.59 o 
  -2   4  16     1893.22     1555.31    273.59 o 
   0   4  16     1004.02     1225.94    163.07 o 
 -23   5  16     1504.25     1756.71    216.60 o 
 -21   5  16       72.37       75.27    154.37 o 
 -19   5  16       32.09      -57.66    146.75 o 
 -17   5  16     2068.60     2311.68    222.40 o 
 -15   5  16     5917.60     6052.26    268.23 o 
 -13   5  16     5002.91     4539.50    226.73 o 
 -11   5  16     1380.32     1176.36    235.27 o 
  -9   5  16      407.20      422.00    104.24 o 
  -7   5  16      261.45      105.08     98.33 o 
  -5   5  16     2666.90     2292.48    299.69 o 
  -3   5  16     3947.67     3396.78    219.61 o 
 -18   6  16       28.42      -77.19    161.07 o 
 -16   6  16      396.36      510.58    141.21 o 
 -14   6  16     1488.15     1577.51    165.75 o 
 -12   6  16       31.42      -48.46    122.25 o 
 -10   6  16        4.46      -41.64    118.91 o 
  -8   6  16       88.14       25.34    141.13 o 
 -29   1  17      128.52      196.95    137.73 o 
 -27   1  17      202.11      141.50    131.48 o 
 -25   1  17        1.52      -31.93    161.58 o 
 -23   1  17      406.67      627.77    219.93 o 
 -21   1  17     2275.88     2344.13    275.62 o 
 -19   1  17     3620.24     3660.42    316.92 o 
 -17   1  17      841.01      547.26    225.42 o 
 -15   1  17       87.84      114.15    135.68 o 
 -13   1  17      202.68      237.05    167.17 o 
 -11   1  17      754.94      591.46    251.28 o 
  -9   1  17      839.37      916.76    130.10 o 
  -7   1  17     1557.22     1489.71    215.93 o 
  -5   1  17      163.41      157.65    116.01 o 
  -3   1  17       11.24      127.60    119.87 o 
  -1   1  17      528.37      453.88    115.95 o 
   1   1  17     3208.20     2983.44    180.62 o 
 -28   2  17      752.43      518.37    155.70 o 
 -26   2  17       12.94     -137.33    137.33 o 
 -24   2  17        4.79      -53.63    131.34 o 
 -22   2  17       73.49      116.41    230.06 o 
 -20   2  17      893.47      844.11    294.18 o 
 -18   2  17      521.08      310.46    109.54 o 
 -16   2  17       34.77       11.52     79.79 o 
 -14   2  17     2097.72     1950.44    110.37 o 
 -12   2  17     9384.37     9478.68    353.93 o 
 -10   2  17    15134.95    15255.27    626.52 o 
  -8   2  17    11272.57    12277.84    527.15 o 
  -6   2  17     7613.60     7997.38    320.20 o 
  -4   2  17     2267.99     2487.99    185.39 o 
  -2   2  17      679.33      634.85    157.89 o 
   0   2  17     2343.52     2410.13    192.06 o 
   2   2  17     3160.91     2800.33    373.37 o 
 -27   3  17      432.41      106.08    220.50 o 
 -25   3  17      194.06      315.40    218.79 o 
 -23   3  17      553.15      533.43    151.79 o 
 -21   3  17     2330.91     2477.36    211.53 o 
 -19   3  17     3632.38     3673.95    248.10 o 
 -17   3  17     1539.44     1379.71    115.54 o 
 -15   3  17      140.86       61.52     77.21 o 
 -13   3  17      763.53      732.34     90.67 o 
 -11   3  17     3648.92     3620.70    153.03 o 
  -9   3  17     7858.07     7116.98    541.26 o 
  -7   3  17     5989.42     5383.52    343.21 o 
  -5   3  17     3315.66     2863.22    140.79 o 
  -3   3  17      126.51      149.79    114.97 o 
  -1   3  17     1386.73     1413.27    165.62 o 
 -24   4  17       28.53     -193.03    193.03 o 
 -22   4  17      963.18     1017.42    252.70 o 
 -20   4  17     5822.93     6592.83    413.62 o 
 -18   4  17     6105.26     6032.98    327.81 o 
 -16   4  17     3494.47     3321.72    169.60 o 
 -14   4  17     1379.71     1309.67    122.98 o 
 -12   4  17       48.45      -72.54     72.54 o 
 -10   4  17       73.00       47.45     74.15 o 
  -8   4  17       32.28       88.86    119.33 o 
  -6   4  17       82.67      318.58    128.86 o 
  -4   4  17       65.56      141.49    130.53 o 
  -2   4  17      408.18       95.09    233.38 o 
 -21   5  17       45.91      193.07    166.40 o 
 -19   5  17      488.81      297.96    217.18 o 
 -17   5  17      319.07      260.63    157.39 o 
 -15   5  17      150.06      215.60    124.97 o 
 -13   5  17       56.24        1.53    115.05 o 
 -11   5  17       12.09      -79.50     99.78 o 
  -9   5  17        9.39      125.74    103.65 o 
  -7   5  17      164.38       91.31    132.73 o 
 -28   0  18      165.72      316.35    202.69 o 
 -26   0  18      723.60      591.21    215.38 o 
 -24   0  18     2991.14     3279.02    317.86 o 
 -22   0  18     3834.73     4688.94    405.19 o 
 -20   0  18     1617.41     1771.16    290.02 o 
 -18   0  18       26.40      104.75    207.61 o 
 -16   0  18       76.48     -117.45    183.18 o 
 -14   0  18     1255.98     1433.79    266.15 o 
 -12   0  18     3878.84     4606.35    406.33 o 
 -10   0  18      354.23      495.17    228.83 o 
  -8   0  18     2492.14     2860.00    329.80 o 
  -6   0  18     2088.77     2545.93    320.51 o 
  -4   0  18     5241.51     5413.65    318.74 o 
  -2   0  18     6175.23     5295.77    320.17 o 
   0   0  18     4221.00     4066.29    419.02 o 
 -29   1  18        0.95      -38.14    137.02 o 
 -27   1  18       11.40       22.62    151.54 o 
 -25   1  18      121.62       62.32    209.89 o 
 -23   1  18     1704.67     1640.84    262.93 o 
 -21   1  18      559.69      562.95    160.99 o 
 -19   1  18      877.64      722.02    164.10 o 
 -17   1  18     1375.52     1545.52    188.65 o 
 -15   1  18     1823.84     1652.89    196.28 o 
 -13   1  18     4555.80     5028.91    296.53 o 
 -11   1  18     3069.36     3364.67    249.67 o 
  -9   1  18      145.67      373.68    158.04 o 
  -7   1  18     2658.13     3123.19    207.60 o 
  -5   1  18     1075.84     1087.15    157.79 o 
  -3   1  18     5425.76     5551.51    267.04 o 
  -1   1  18     9041.57     9453.49    585.72 o 
 -28   2  18       37.99      177.68    225.80 o 
 -26   2  18       29.23       63.08    216.90 o 
 -24   2  18      229.69      -61.94    206.10 o 
 -22   2  18      711.50      693.31    239.06 o 
 -20   2  18        1.63     -187.53    187.53 o 
 -18   2  18      644.76      592.87    158.26 o 
 -16   2  18     1175.54     1004.75    174.92 o 
 -14   2  18     1922.92     1741.25    198.08 o 
 -12   2  18     3812.07     3724.12    206.69 o 
 -10   2  18      758.82      794.30    135.52 o 
  -8   2  18      384.93      233.63    126.20 o 
  -6   2  18       43.97      125.19    126.37 o 
  -4   2  18        9.35       55.96    130.73 o 
  -2   2  18     1212.19     1136.51    163.20 o 
 -25   3  18      350.26      265.96    225.61 o 
 -23   3  18     2132.53     2383.02    319.00 o 
 -21   3  18      633.28      335.12    157.37 o 
 -19   3  18       51.04      167.60    143.75 o 
 -17   3  18     1493.49     1132.37    143.49 o 
 -15   3  18     1464.52     1215.90    148.28 o 
 -13   3  18       36.51      -79.14     79.14 o 
 -11   3  18       94.03      -79.73     79.73 o 
  -9   3  18        6.37      -65.94     84.15 o 
  -7   3  18     1040.00     1176.84    173.61 o 
  -5   3  18     2725.71     2796.04    204.06 o 
  -3   3  18      741.85      804.88    155.43 o 
 -22   4  18       61.53      -30.12    225.80 o 
 -20   4  18       99.65      112.14    229.21 o 
 -18   4  18      117.82      194.37    153.44 o 
 -16   4  18     1018.27     1019.91    181.10 o 
 -14   4  18     1527.32     1603.63    158.03 o 
 -12   4  18       51.86      -32.07    122.76 o 
 -10   4  18       57.91      -48.21    127.45 o 
  -8   4  18       69.43      -46.47    127.42 o 
  -6   4  18      972.62      832.63    152.35 o 
 -19   5  18      951.06     1239.81    283.77 o 
 -17   5  18      280.68      117.90    165.72 o 
 -15   5  18     1174.59     1250.72    201.48 o 
 -13   5  18      117.31      115.92    125.21 o 
 -11   5  18      638.76      448.18    151.94 o 
 -27   1  19     1573.98     1825.72    283.39 o 
 -25   1  19     1055.74     1468.83    278.46 o 
 -23   1  19      878.37      940.14    251.37 o 
 -21   1  19      430.07      276.78    165.38 o 
 -19   1  19       12.84       97.19    160.93 o 
 -17   1  19       82.84     -142.11    149.93 o 
 -15   1  19       47.59      -32.76    153.24 o 
 -13   1  19       13.31      -61.73    147.40 o 
 -11   1  19      230.52      357.90    178.35 o 
  -9   1  19      511.19      358.54    177.91 o 
  -7   1  19      173.04      169.96    164.99 o 
  -5   1  19      150.69      165.33    134.81 o 
  -3   1  19     1401.74      765.86    266.72 o 
 -26   2  19     1551.63     1880.27    312.37 o 
 -24   2  19       21.85     -158.74    216.33 o 
 -22   2  19      166.96      128.05    217.65 o 
 -20   2  19      458.80      365.79    225.42 o 
 -18   2  19     2205.15     2101.88    218.79 o 
 -16   2  19      986.54      623.89    173.62 o 
 -14   2  19        6.10     -113.60    154.43 o 
 -12   2  19     1044.56     1065.31    190.83 o 
 -10   2  19     2682.78     2652.64    232.89 o 
  -8   2  19     2568.81     2617.90    196.65 o 
  -6   2  19     1844.08     1562.26    176.06 o 
  -4   2  19      582.34      472.06    263.12 o 
 -23   3  19        1.21      -73.50    226.75 o 
 -21   3  19     1202.14     1123.69    281.30 o 
 -19   3  19     1572.41     1049.44    266.91 o 
 -17   3  19     2240.07     2279.02    319.76 o 
 -15   3  19     1227.05      856.70    187.57 o 
 -13   3  19        0.27     -120.70    120.70 o 
 -11   3  19      259.15      218.84    165.32 o 
  -9   3  19     3790.00     3171.81    211.57 o 
  -7   3  19     3384.44     3259.35    219.47 o 
 -20   4  19      271.54      163.48    253.84 o 
 -18   4  19     2656.19     2989.84    254.27 o 
 -16   4  19     2133.15     2060.44    219.77 o 
 -14   4  19      467.61      417.70    140.10 o 
 -12   4  19       19.80     -128.23    128.23 o 
 -10   4  19      731.15      744.27    242.47 o 
 -24   0  20     4024.96     5755.43    485.13 o 
 -22   0  20     5195.49     6231.65    490.24 o 
 -20   0  20     1928.11     2175.41    318.24 o 
 -18   0  20      716.16      277.14    245.88 o 
 -16   0  20      633.23      857.74    274.67 o 
 -14   0  20       61.37      -72.55    226.56 o 
 -12   0  20     1330.85     1363.13    288.88 o 
 -10   0  20      201.55      266.72    247.21 o 
  -8   0  20     2349.92     2633.45    358.78 o 
 -25   1  20     1723.63     1741.80    313.32 o 
 -23   1  20     3607.40     3635.72    388.14 o 
 -21   1  20      417.36      334.10    177.17 o 
 -19   1  20      235.67      143.37    173.06 o 
 -17   1  20      701.81      413.72    174.02 o 
 -15   1  20      403.46      385.45    178.65 o 
 -13   1  20     3142.78     2523.58    348.55 o 
 -11   1  20     2055.30     2148.27    233.66 o 
  -9   1  20      892.81      415.06    185.78 o 
 -24   2  20      772.48      789.73    254.78 o 
 -22   2  20      749.04      986.93    266.72 o 
 -20   2  20       57.92      -47.93    223.53 o 
 -18   2  20      143.84       77.17    166.02 o 
 -16   2  20        2.18      -99.80    166.31 o 
 -14   2  20     1729.74     1609.39    296.46 o 
 -12   2  20     3698.76     3816.50    292.16 o 
 -10   2  20     1204.73     1308.18    216.32 o 
  -8   2  20      201.71      376.96    231.29 o 
 -19   3  20      523.72      784.62    269.56 o 
 -17   3  20        0.34      104.56    247.21 o 
 -15   3  20        0.49      234.83    181.63 o 
 -13   3  20      138.18       -5.48    181.39 o 
 -11   3  20       80.15       46.41    203.83 o 
 -21   1  21      118.47      156.39    222.58 o 
 -19   1  21       11.31     -178.92    194.07 o 
 -17   1  21      176.33       67.32    254.97 o 
 -15   1  21       63.84       12.49    175.71 o 
                                                 
